# Supplementary material for: Large-scale RNAi screens identify novel genes that interact with the C. elegans retinoblastoma pathway as well as splicing-related components with synMuv B activity
Source: BMC Dev Biol. 2007 Apr 6;7:30. doi: 10.1186/1471-213X-7-30 (PMC1863419; doi:10.1186/1471-213X-7-30)
Supplement: Additional File 1 — Supplementary Table 1. Results from RNAi screens and functional categories of candidates genes. (additional legend : Additional file 6) [file 1471-213X-7-30-S1.xls]

## Sheet: Table 1A
WS112 name	Locus	ORFeome Vpep	ORFeome Nonv	WormBase RNAi	Synthetic phenotype with lin-35	Retest in N2	Retest in rrf-3	Retest in lin-35	Candidate	new RNAi phenotype reported
B0513.1	lin-66	WT	WT	WT	Ste, pLet, pSck	WT	WT	pLet	yes	yes
C07D10.4	nas-7	WT	WT	WT	Rbs	WT	WT	Rbs	yes	yes
C08B11.2	hda-2	WT	WT	WT	Lvl	pEmb	pEmb	Ste	yes	yes
C09G12.8	ced-10	WT	WT	WT	Rbs, Pvl	pRup	pRup	Rbs, 1 bi-vulva	yes	yes
C13B9.1		WT	WT	WT	pLva	WT	WT	pDpy, pRup	yes	yes
C23H4.1	cab-1	WT	WT	WT	pEmb	WT	WT	Rbs	yes	yes
C36B1.8		WT	WT	WT	Ste	WT	WT	Rbs, pRup, pEmb, F1 Lva	yes	yes
D2096.6		WT	WT	WT	Rbs, Sck, pLet	WT	WT	Rbs	yes	yes
F09E10.5		WT	WT	WT	Rbs, F1 Lva	WT	WT	Rbs	yes	yes
F09F9.4		WT	WT	WT	Ste	WT	pUnc, pLet	high Rbs, pUnc, pLet	yes	yes
F11A10.5		WT	WT	WT	Ste, pLva, pLvl	WT	Rbs	high Rbs, pLva	yes	yes
F13B10.1	tir-1	WT	WT	WT	Lva	WT	WT	Lvl	yes	yes
F30A10.5	stl-1	WT	WT	WT	pEmb, F1 Lva	pEmb, F1 Gro	pEmb, F1 Gro	Ste	yes	yes
F32D1.5		WT	WT	WT	pEmb	WT	WT	Rbs	yes	yes
F35C8.7		WT	WT	WT	Rbs	WT	WT	Rbs, F1 pLva	yes	yes
F35G12.5		WT	WT	WT	Ste, Sck	pEmb, F1 Lva	pEmb, F1 Lva	high Rbs	yes	yes
F35H8.3		WT	WT	WT	Ste	WT	low Rbs	Ste, Sck	yes	yes
F38B7.5	duo-1	WT	WT	WT	Rbs, pEmb, F1 Gro, F1 Him	Rbs, F1 Gro	Rbs, F1 Gro	Rbs, pEmb, F1 Gro, Him	yes	yes
F40F8.9	lsm-1	WT	WT	WT	Rbs, pSck	WT	Rbs, pEmb	high Rbs, pLet	yes	yes
F42G2.6		WT	WT	WT	Ste, pPvl, Slm	WT	Rbs, pSck	Rbs, pSck, pLet	yes	yes
F42G8.3	pmk-2	WT	WT	WT	Sck, F1 pLva, Stp	WT	Rbs, pPvl, F1 pLva, Stp	Sck, F1 pLva, Stp	yes	yes
F47G6.4	spe-15	WT	WT	WT	Rbs	WT	WT	Ste	yes	yes
F49B2.5	src-2	WT	WT	WT	Ste	WT	WT	high Rbs	yes	yes
F58E10.2	end-1	WT	WT	WT	Rbs, Prz	WT	Rbs, F1 pUnc	Ste, Prz, pLet	yes	yes
M18.8		WT	WT	WT	Ste	WT	WT	High Rbs	yes	yes
R05F9.10	sgt-1	WT	WT	WT	Rbs	WT	WT	High Rbs	yes	yes
R08C7.4		WT	WT	WT	Ste	WT	Rbs	Ste	yes	yes
R09E10.7	pqn-55	WT	WT	WT	F1 Pvl	WT	WT	high Rbs	yes	yes
R53.2		WT	WT	WT	pEmb	WT	Rbs	Rbs, pEmb, F1 Lva	yes	yes
T01H3.2		WT	WT	WT	Ste, Sck, Slm	WT	WT	Rbs	yes	yes
T05E11.4	spo-11	WT	WT	WT	pEmb	pEmb, F1 pLva	pEmb, F1 pLva	Ste	yes	yes
T05F1.6	hsr-9	WT	WT	WT	Ste, pRup	pRup	Rbs, pRup	Ste, pRup	yes	yes
T09B4.1		WT	WT	WT	Ste	WT	pEmb	high Rbs, Emb	yes	yes
T23G11.6		WT	WT	WT	Lvl	F1 pMlt	F1 pMlt	Rbs, high Lvl	yes	yes
T24H10.7		WT	WT	WT	Ste, pLet	WT	Rbs	Ste, Sck	yes	yes
T24H7.5	tat-4	WT	WT	WT	Lva	Ste, pPvl	Ste, Sma, Sck, pPvl	Lva	yes	yes
W04B5.5		WT	WT	WT	Ste	WT	WT	Rbs, Slm, F1 Lva	yes	yes
W05F2.3		WT	WT	WT	Ste	WT	Rbs	Ste, pSlm	yes	yes
W05F2.4		WT	WT	WT	Ste, pPvl	WT	Sck, pPvl, Rbs, F1 pLva	Sck, pPvl, high Rbs	yes	yes
Y105C5A.23		WT	WT	WT	Rbs	WT	WT	High Rbs	yes	yes
Y42H9B.3		WT	WT	WT	Ste	WT	low Rbs	Ste	yes	yes
Y48A6C.2		WT	WT	WT	pLvl	WT	Rbs, F1 pLva	Ste	yes	yes
Y48A6C.5	pha-1	WT	WT	WT	Ste, Sck	WT	WT	Ste, Sck, pPvl	yes	yes
Y50E8A.3	oig-3	WT	WT	WT	Sma, F1 Lva	WT	WT	Rbs, Sma	yes	yes
Y51H1A.6		WT	WT	WT	Ste	WT	Rbs, F1 pLva, pLvl	Ste	yes	yes
Y54G2A.17		WT	WT	WT	Rbs	WT	WT	Rbs	yes	yes
Y77E11A.9		WT	WT	WT	Ste, Pvl, Slm	WT	Rbs, pEmb, F1 Lva	Ste	yes	yes
Y92C3B.1	kbp-4	WT	WT	WT	Ste	WT	Rbs	Ste	yes	yes
ZC328.4	san-1	WT	WT	WT	Ste, Pvl	WT	F1 pRup	Rbs, pSck	yes	yes
ZK688.3		WT	WT	WT	Rbs, Sck	WT	pEmb	pEmb, F1 pLva	yes	yes
B0035.11		F1 Lva	pEmb	Gro,Bmd,Stp,Emb,Lva,Unc,Lvl,WT	Ste, pEmb	F1 pLva	F1 pLva	high Rbs, F1 Lva	yes
B0286.4	ntl-2	F1 Gro, pLva	Rbs	Emb,Unc,Adl,Rup,Stp,Gro,WT	Ste	Rbs, F1 Gro, pLva	Rbs, F1 Gro, pLva	Ste	yes
B0336.6		n/a	pEmb	WT,Emb,Bmd,Adl,Lva,Pvl,Unc,Stp,Egl	Sck, pRup	pEmb	pEmb	Ste, Sck	yes
B0464.7	baf-1	F1 Bmd, Unc	n/a, Rbs	WT,Emb,Unc,Bmd	Ste	Rbs	high Rbs	Ste	yes
B0491.5		F1 Lva	Rbs, pEmb	WT,Emb,Lva,Lvl,Bmd	Ste	Rbs	Rbs	Ste	yes
B0513.7		WT	WT	WT,Gro,Clr	Rbs, F1 Lva	WT	Rbs, F1 Gro	Ste	yes
B0547.1	csn-5	WT	WT	WT, Emb	Rbs	pEmb	low Rbs, low pEmb	Ste	yes
C01F1.2		WT	WT	WT,Emb,Lva	Ste	WT	Rbs, pLet	Ste, pLet	yes
C04A11.3	tag-334	WT	WT	WT,Unc,Gro,Lvl	Dpy, F1 Lva	WT	WT	pLet, F1 pLva	yes
C06A8.4	skr-17	n/a	pEmb	WT,Emb	pSck, pLet	WT	WT	F1 pLva	yes
C06E7.1		WT	WT	WT,Unc,Stp,Pvl,Gro,Slu	Ste, pPvl	WT	Rbs, F1 Gro	Ste	yes
C18A3.5		F1 Lva	pEmb	WT,Rup,Emb, Lva	F1 Lva, Unc, Bmd	WT	WT	F1 Lva, pUnc, pBmd	yes
C18D11.4	rsp-8	n/a	Ooc	WT,Ooc,Lvl,Gro,Unc,Lva	Ste	pLet, Rbs, pEmb, pOoc	pLet, Rbs, F1 pLva	Ste	yes
C18E9.4		WT	WT	WT,Emb,Gro,Lva	Ste	Rbs	Rbs	Ste	yes
C24H12.5		WT	WT	WT,Bmd,Lvl,Unc	Rbs	WT	WT	Rbs, Sck, pEmb, F1 Lva	yes
C26E6.8	ula-1	n/a	Rbs, pEmb	Emb,Rup,Stp,Unc,Pvl,WT	Rbs, pEmb, F1 Lva	Rbs, pEmb	Rbs, pEmb	Rbs, pEmb, F1 Lva	yes
C27A2.3	ify-1	n/a	Emb	Stp,Emb,Sck	Let	Emb	Emb	Ste, pPvl	yes
C29E4.8		n/a	Ste	Ste,Emb,Gro,Lva	Lvl	Ste, pPvl	Ste, Pvl	Ste, Slm	yes
C33H5.7		WT	WT	WT,Adl,Pvl	Ste	WT	Rbs	Ste	yes
C35B1.1	ubc-1	Sck, F1 pLva	Rbs, pLet	WT,Let,Lva,Sck	Lva	Rbs, Sck, pLet, F1 pLva	Ste, Let	Ste, Let, pLva	yes
C36B1.7		WT	WT	WT,Emb	Ste	pEmb	pEmb	Rbs, pEmb	yes
C37A5.9	pry-1	WT	WT	WT,Mig	Ste, pLva	WT	pLet, pEgl	Ste, pPvl, pLet	yes
C39E6.1	lon-2	WT	WT	WT,Lon,Emb	Lon	WT	WT	Rbs	yes
C41G7.2	klp-16	n/a	pEmb	WT,Bmd,Gro,Emb,Him,Mei	Emb	pEmb	pEmb	Emb	yes
C45G3.3	gip-2	n/a	pEmb	WT,Emb	Ste, Pvl	pEmb	Rbs, Stp	high Rbs, Emb	yes
C48B6.2		pPvl	Rbs, F1 Lva	WT,Pvl,Gro,Stp,Lvl,Lva	Ste, pPvl	Rbs, Stp, F1 pPvl, Gro	high Rbs, pPvl, F1 Lva	Ste	yes
C49H3.8		n/a	Rbs, pEmb, Stp	Emb,Gro,Unc,Egl,Rup,Stp	Ste	pEmb	Rbs	Ste	yes
C54C6.2	ben-1	WT	WT	WT,Emb,Lva,Lvl	Ste, pLet, pPvl	WT	High Rbs,Sck, F1 Lva	Ste, Sck, Pvl	yes
C54H2.5	sft-4	WT	WT	WT,Clr,Rup,Stp,Lva,Emb	Ste, Sck	WT	WT	high Rbs, pRup	yes
CD4.4		WT	WT	WT,Gro,Unc,Clr,Mlt,Emb,Lva	Rbs	pEmb, F1 pLva	Rbs, pEmb, F1 Lva	Ste	yes
D1081.2	unc-120	WT	WT	WT,Prl,Unc,prz,Gro,Stp	Ste	pLet	Rbs, pLet	Ste, Unc, pLet	yes
D2030.4		WT	WT	WT,Gro,Emb,Lva,Age	Rbs	Rbs, pLet, pEmb, F1 Lva	Rbs, pLet, pEmb, F1 Lva	Ste, Slm	yes
DY3.2	lmn-1	n/a	Rbs, Emb	Emb,Lvl,Pna,Ste,Bmd,Unc	Ste, pLet	Emb	Emb	Rbs, Emb	yes
E04F6.4		F1 pLva	pEmb	WT,Emb,Lva	Ste	pEmb, F1 pLva	pEmb, F1 pLva	Ste	yes
F07A5.7	unc-15	Sck	Rbs, pLet	WT,Egl,Prl,Unc,prz,Sck,Lvl,Bmd	Let, pBmd	Rbs, Sck, pLet	Ste, Gro, pLva	Ste, Let	yes
F08B1.1	vhp-1	WT	WT	WT,Slu,Rup,Sck,Esp	pLva, pEmb	WT	WT	Lva	yes
F08B4.5		F1 Pvl, pLva	Rbs	Emb,Dpy,Rup,Unc,Pvl,Lva	Ste	Rbs, F1 Pvl, pLva	Rbs, F1 Pvl, pLva	Ste, Rup	yes
F09G8.3		pSck	Rbs	WT,Sck,Emb,Gro,Lva	Ste	Rbs, pSck, F1 Gro	Rbs, pSck	high Rbs	yes
F10C5.1	mat-3	n/a	Rbs, pEmb	WT,Let,Emb,Bmd,Pvl,Stp,Mei,Ste	Ste	pEmb	Rbs, pEmb	Ste, pRup	yes
F11H8.4	cyk-1	F1 Lva	pEmb, F1 pLvl	Emb,Adl,Rup,Clr,Unc,Lon,Stp,Lva,Lvl	pLva	pEmb, F1 Lva, pLvl	Lon, Sck, pLet, Rbs, F1 Lva, pLvl	Ste, Pvl, pRup pLva, pLvl	yes
F13C5.2		F1 pLva	pEmb	WT,Emb,Lva	Ste, pLva	pEmb, F1 pLva	pEmb, F1 pLva	Ste, Slm, pLva	yes
F13E6.2		WT	WT	WT,Gro	Ste, pLva	Sck, pUnc	Rbs, Sck, pUnc	Let	yes
F21H12.5	fbf-2	WT	WT	WT,Stp,Unc,Glp,Mog,Fem	Ste, Pvl	WT	pRup	Ste	yes
F22B3.4		n/a	pEmb	WT,Emb,Ste	Rbs, Ooc	Rbs, pEmb	Rbs, pEmb	Ste	yes
F23B2.13		WT	WT	WT, Emb	Rbs, pPvl	WT	F1 pLva	Ste, pPvl	yes
F23H11.5		n/a	Rbs	Emb,Gro,Bmd,Lva	Ste	Rbs	high Rbs	Ste	yes
F25B4.9	clec-1	WT	WT	WT,Dpy,Unc,Sma	pLet, F1 Lva	WT	Pvl, pDpy	Rbs, high Rup	yes
F25G6.6	nrs-2	WT	WT	WT,Unc,Gro	Lva	WT	Ste, pLet, F1 Lva, pLvl	Lva, pLvl	yes
F25H2.11	tct-1	F1 pGro	Rbs, pEmb	WT,Gro,Stp,Unc,Emb	Ste	Rbs, pEmb, F1 pGro	Rbs, pEmb, F1 pGro	Ste	yes
F25H2.5		WT	WT	WT,Stp,Emb,Pvl	Ste, pLvl	WT	WT	Ste	yes
F25H5.5		WT	WT	WT,Emb	Ste	WT	WT	Ste, Sma, Unc, pPvl	yes
F25H5.6		n/a	Rbs	WT,Lva,Gro	Ste	WT	Rbs	Ste, pRup	yes
F26F4.11		n/a	Rbs, pEmb	WT,Emb,Pvl,Lva	Ste, pPvl	Ste, pPvl	Ste, pPvl	Ste, pPvl, Slm, Gro	yes
F29B9.11		n/a	Rbs	WT,Gro,Lva,Emb	Ste	Rbs	Rbs	Ste	yes
F29C4.2		n/a	Rbs, Emb	WT,Emb,Gro	Ste, Sck	Rbs	Rbs, Lon	Ste	yes
F29D11.2		F1 pLva	n/a	WT,Lva,Dpy,Sma,Unc,Slu,Gro,Emb	F1 Lva (L1)	WT	pLon, F1 pLva	F1 Lvl	yes
F32D1.2		WT	WT	WT,Emb,Gro,Stp	Ste	pSck	Rbs, pSck	Lva, pLvl	yes
F33D11.10		WT	WT	WT,Lva,Emb,Led,Ste	pEmb	Ste	Ste, pLet	Ste, pLva	yes
F36H1.4	lin-3	Egl	n/a	WT,Ste,Stp,Egl	Ste	Egl	Egl	Ste	yes
F37A4.8	isw-1	WT	WT	WT,Emb,Gro,Pvl,Rup,Stp	Ste	F1 Gro, pLva	F1 Gro, pLva	Ste	yes
F37C12.1		F1 pLva	Rbs, pEmb	WT,Emb,Lva	Ste, Lva, pLvl	Rbs, pEmb, F1 pLva	Rbs, pEmb, F1 pLva	Ste, Slm, pLva	yes
F38A6.1	pha-4	n/a	Ste	WT,Gro,Lvl,Unc,Emb,Lva,Ste	Lva	Ste	Ste	Ste, pLva	yes
F39H2.2	cyn-14	F1 pLva	Rbs, pEmb	WT,Emb,Lva	Ste	pEmb, F1 Gro	Rbs, pEmb, F1 Gro	Ste	yes
F40F12.7		Sck	n/a	WT,Emb,Sck	pLva, pLet, pBmd	Sck	Ste, Slm, Pvl	Ste, Slm , Pvl, pLva	yes
F41C3.4		F1 pLva	n/a	WT,Emb,Lva,Unc,Lvl,Clr	Ste, Sck	F1 pLva	Rbs, F1 early Lva	Ste, Sck	yes
F41E6.4	smk-1	F1 pHim	Ooc, pEmb	WT,Emb,Unc,Egl,Pvl,Stp,Gro,Ooc	Rbs, Emb	Rbs, pEmb	Rbs, pEmb, F1 Gro	high Rbs, Emb	yes
F42A8.2	tag-55	n/a	Rbs, pEmb	Emb,Gro,Bmd,Clr,Lva	Ste	Rbs, pEmb	Rbs, pEmb	Ste	yes
F43C1.2	mpk-1	pPvl	Rbs, pLet	WT,Let,Pvl,Ste,Emb	Ste	Rbs, pPvl, pLet	Rbs, pPvl, pLet	Ste	yes
F43G9.5		WT	WT	WT,Sck,Stp,Emb	Ste (low n)	WT	WT	pEmb	yes
F44A6.2	sex-1	F1 Lva, pDpy, pBmd	pEmb, F1 pLvl	WT,Lva,Emb,Dpy,Bmd,Lvl	Emb	F1 Lva, pDpy, pBmd	F1 Lva, pDpy, pBmd	Emb	yes
F44C4.4	iri-1	WT	WT	WT,Egl,Pvl,Lon,Stp,Gro	Ste, pPvl, pLet	Rbs, pPvl, Stp, F1 pPvl, pLva, pLvl	Rbs, pPvl, Stp, F1 pPvl, pLva, pLvl	Ste, pPvl, pLet	yes
F44E5.1		WT	WT	WT,Gro	Rbs	WT	WT	Rbs	yes
F45G2.8		n/a	Rbs, pEmb	Emb,WT,Lvl	Ste	Rbs	Rbs, pEmb	High Rbs	yes
F46A9.4	skr-2	n/a	Emb	WT,Emb,Gro,Pvl,Unc,Spn,Egl,Gon,Lva,Rup	Ste, Sck	F1 pLva	F1 pLva	Ste, Pvl	yes
F46A9.5	skr-1	Pvl	Rbs, pEmb	Emb,Gro,Spn,Pvl,Rup,Gon,Unc,Egl,Lva	Ste, Let	Rbs, pEmb, F1 Lva	Ste, pPvl	Ste, Pvl, pLva	yes
F46F3.1	ceh-27	WT	WT	WT, Emb	Dpy, Sck, F1 pLva	F1 pLvl	Rbs, pLvl, Emb	Ste, pLva, pLvl	yes
F49H12.1	lsy-2	WT	WT	WT,Stp,Pvl,Gro,Unc	F1 pLva	WT	WT	Ste	yes
F52C6.3		WT	WT	WT,Emb,Ste	Ste, Sck, pLva	pLet	Sck, pLet	Ste, Let	yes
F54C4.1		WT	WT	WT,Emb,Gro,Lva	Ste	pEmb, F1 Gro	pLet, pEmb, pOoc, F1 Gro	Ste	yes
F54C8.2		n/a	pEmb	Emb,Pvl,Rup,Ste,Rup	Ste	pEmb	pEmb, F1 pLva	Emb	yes
F54C9.9		WT	WT	WT,Gro,Stp,Rup,Pvl,Sck,Lva	Ste	Ste, Pvl	Ste, Pvl	Ste, Pvl, Sck, Bmd	yes
F55A11.2	syn-3	Sck	Ste, pLet	Ste,Clr,Sck,Emb,Unc,Lva,Let	Lva	Ste, pPvl, pRup	Ste, pLva	Lva, pLvl	yes
F55A8.1	egl-18	n/a	Let	WT,Gro,Lon,Slu,Unc,Rup,Let,Lvl	Ste, pPvl, Let	pLet	pLet, F1 pLva	Rbs, pLet, F1 pLva	yes
F55F8.4	tag-326	Slm, pPvl	Ste, pLet	Emb,Lva,Led,Let,Ste,Pvl	Lva	Ste, Slm, pPvl, pLet	Ste, Slm, pPvl, pLet	Lva	yes
F56F11.4		WT	WT	WT,Emb,Lva,Unc	Ste, Slm, Pvl	pEmb, F1 pLva	Rbs, pEmb, F1 Lva	Lva, pLvl	yes
F57B10.8		WT	WT	WT,Gro,Stp,Lva	Ste	Rbs, F1 Lva	Rbs, F1 Lva	high Rbs, pPvl, Unc	yes
F58A4.3	hcp-3	n/a	Emb	Ste,Emb,Rup,Unc,Pvl	Ste	Emb	Ste	Ste, pPvl	yes
F58A4.4	pri-1	F1 Lva	Rbs, pEmb	WT,Lva,Emb	Lva, pLvl	Ste, pPvl	Ste, pPvl	Ste, Slm, pLva, pLvl	yes
F59A2.4		Lon, F1 Lva	Rbs, pEmb	WT,Emb,Lon,Lva	Ste, no Lon	Rbs, pPvl, Emb	Ste, pPvl	Ste, Slm, pPvl, pLva	yes
H20J04.5	tag-355	n/a	pEmb	WT,Emb,Lvl,Bmd,Unc	Emb	pEmb	pEmb	Emb	yes
H38K22.2	dcn-1	n/a	pEmb	Emb,Unc,Pvl,Stp,Gro	Ste, Egl, Sck	pEmb	pEmb	Rbs, pEmb, F1 Lva	yes
K01H12.2		WT	WT	WT,Emb,Lva,Ste	Ste, pPvl, Bli	WT	WT	Ste, pLet	yes
K02A11.1	gfi-2	WT	WT	WT,Adl,Dpy,Rup,Emb,Lva,Sma,Gro	Ste, Sck, pPvl	Rbs, pSck, pSck, pEmb	Rbs, Emb	Ste, Pvl	yes
K04H4.2		WT	WT	WT,Unc,Lva	Lva	WT	WT	Lva	yes
K07E8.3	sdz-24	Sck, pEgl	pLet	WT,Egl,Sck,Let	Lva, pUnc	Sck, pEgl, pLet	Sck, pEgl, pLet	Ste, Sck, pLet	yes
K12H4.5		F1 Gro	n/a	WT,Lvl,Emb,Gro,Lva	Ste, Sck, pLet	F1 Gro	Rbs, pEmb	Ste	yes
M01B12.3	arx-7	WT	WT	WT,Emb,Sck,Lva,Unc	Ste	WT	WT	Sck, Rbs, F1 Lva	yes
M04B2.1	mep-1	WT	WT	WT,Gro,Stp,Pvl,Lvl,Ste,Muv	Ste	WT	WT	Ste	yes
M05B5.2		Lon, Slm, Unc	n/a	WT,Unc,Gro,Lon	Lvl	WT	Sck, Rbs, F1 Lva	Ste, pLet	yes
M106.5	cap-2	Sck, F1 Lva	pLet, pEmb, F1 pLvl	WT,Lva,Sck,Emb,Gro,Lvl,Bmd,Dpy,Let	Ste	Sck, pLet, F1 Lva, pLvl	Sck, pLet, F1 Lva, pLvl	Ste, Pvl	yes
M110.5	dab-1	WT	WT	WT,Emb,Gro,Unc,Slu	pEmb, F1 Lva	WT	WT	pEmb	yes
M7.1	let-70	Sck, pUnc, F1 Lva	Rbs, pEmb	WT.Let,Sck,Unc,Emb,Adl,Pvl	Lva, Slm	Rbs, Sck, pUnc, pEmb, F1 Lva	Ste	Ste, Slm, pLva	yes
R01H10.1	div-1	WT	WT	WT,Emb	F1 pLva	pEmb	pEmb	Emb	yes
R02D3.5		WT	WT	WT,Emb,Bmd,Pvl,Egl,Unc,Rup	Rbs, pEmb	pEmb, pOoc, F1pLva, pLvl	pEmb, pOoc, F1pLva, pLvl	Ste	yes
R02F2.7		WT, F1 pLva	WT, Rbs	WT,Lvl,Gro,Stp,Lva	Ste, pPvl	Rbs, F1 Lva	Rbs, F1 Lva	Ste	yes
R05D3.4	rfp-1	WT	WT	WT,Gro,Lva,Unc,Pvl,Rup,Stp,Lvl	Rbs, pEmb, F1 Lva	WT	Rbs, pEmb, F1 pLva	Rbs, pEmb, F1 Lva	yes
R06C1.3	wve-1	WT	WT	WT,Emb,Unc,Bmd,Pvl,Dpy,Gro,Egl,Lva	Ste, pPvl	WT	Rbs, pLet, F1 pLva	Rbs, pLet, pPvl, F1 pLva	yes
R06F6.2		WT	WT	WT,Lvl,Bmd,Mlt,Emb,Sma,Gro	Ste, pLva	WT	WT	Rbs, pEmb	yes
R08C7.3	htz-1	WT	WT	WT,Unc,Gro,Lva	Ste, Sck	WT	WT	Ste, pLet	yes
R10H10.2	spe-26	F1 pLva	n/a	WT,Emb,Lva	Ste, Ooc	F1 pLva	Rbs, pEmb, pOoc	Rbs, Ooc	yes
R13F6.1	kbp-1	F1 Lva	n/a	WT,Emb,Gro,Unc,Bmd,Lvl,Lva,Stp	Sck, pLet	Rbs, pEmb, F1 Lva, pLvl (cc)	Rbs, pEmb, F1 Lva, pLvl	Ste	yes
R144.7	larp-1	WT	WT	WT,Emb,Gro	Rbs	WT	WT	Ste, pPvl	yes
T01D1.2	etr-1	Prl, pEgl	Rbs, pOoc, Emb	WT,Prl,Ooc,Emb,Bmd,Dpy,Lvl	Ste, Unc	Sck, Egl, Emb	Rbs, Sck, Bli, pLet, Emb	Ste, Sck, Bli, pLet	yes
T01E8.6		F1 Lva	Rbs	WT,Gro,Clr,Lva	Ste	Rbs, F1 Lva	Rbs, F1 Lva	Ste	yes
T01G9.4	npp-2	F1 Lva	pEmb	Clr,Emb,Gro,Nmo,Stp,Unc,Slu,Egl,Pvl,Lva	Ste	Rbs, Emb	Rbs, Emb	Ste	yes
T01G9.6	kin-10	pPvl, F1 Lva	Rbs, pRup, pEmb	WT,Lva,Rup,Emb,Gro,Pvl,Unc,Dpy,Stp	Ste, Pvl	Rbs, pPvl, pRup, pEmb, F1 Lva	Rbs, pPvl, pRup, pEmb, F1 Lva	Ste, Emb	yes
T02C12.2		WT	WT	WT,Gro,Pvl,Rup,Stp	Ste, Sck	WT	Rbs	Ste	yes
T05A6.1	cki-1	n/a	pEmb	WT,Emb,Egl	Ste, pLet	pEmb	pEmb	Ste, pLet	yes
T07A9.2	ers-3	WT	WT	WT,Gro	Ste	WT	Rbs	Rbs, F1 pLva	yes
T08B2.8		F1 Gro, pLva	Rbs	Lva,Gro,Emb	Ste, Sck	Rbs, pRup, F1 Gro	Rbs, pLet, F1 Gro	Ste	yes
T09A5.6	mdt-10	WT	WT	WT,Emb,Rup,Unc,Stp,Slu,Gro	Rbs	Rbs, pEmb, Stp, F1 pPvl, Gro, pLvl	Rbs, Stp, F1 Gro, pPvl, pLvl	high Rbs, F1 Lva	yes
T10B5.6	knl-3	n/a	Rbs, Emb	Emb,Unc,Pvl	Ste, Sck	Rbs, Emb	Ste	Ste, pPvl	yes
T11G6.8		n/a	Emb	WT,Emb	Ste	Ste, Pvl, pLet	Ste, Pvl, pLet	Ste, Slm, Gro	yes
T12A2.7		F1 Gro, pLva	Rbs	WT,Ste,Emb,Gro,Lvl,Bmd,Unc	Emb	WT	Rbs, pEmb, F1 pLva	Ste	yes
T12F5.1		WT	WT	WT,Emb	pEmb	WT	WT	Rbs	yes
T13A10.11	tag-32	WT	WT	WT,Unc,Gro	Sma, pEmb	WT	Rbs, pEmb	Rbs, pPvl, pEmb	yes
T13F2.7		n/a	Rbs, Emb	WT,Emb,Gro,Lva	Ste	Ste	Ste, pLet	Ste, Slm, Gro	yes
T13H5.5		WT	WT	WT,Emb,Lva	Ste	Ste	Ste	Ste, pLet	yes
T19B10.2		WT	WT	WT,Unc,prz,Rup,Gro	Lva, Sck	WT	Rbs	high Rbs, pLet	yes
T19E7.2	skn-1	n/a	Emb	WT,Emb	Ste	Emb	Emb	Sck, Emb	yes
T21C9.5	lpd-9	WT	WT	WT,Gro,Lvl,Lva,Emb,Lpd	Ste	WT	WT	Ste	yes
T23D8.3		F1 pLva	Rbs, pLet	WT,Emb,Gro,Lvl,Lva,Let	Ste	Rbs, pLet, F1 pLva	Rbs, pLet, F1 pLva	Ste	yes
T23G11.2	gna-2	n/a	pEmb	Emb,Cyk,Ste	Ste, Sck	Emb, pOoc	Emb, pOoc	High Rbs, Emb, pOoc	yes
T23G5.1	rnr-1	Pvl	Ste	Ste,Emb,Pvl	Ste, pLet	Ste, pPvl	Ste, pPvl	Ste, pPvl, pLva, Unc	yes
T23H2.5	rab-10	Bli, Sck	n/a	WT,Clr,Sma,Bli,Sck	Ste	Sck, Bli	Sck	Sck, Ste	yes
T26E3.3	par-6	n/a	pEmb	Emb,Spo,Lva,Gro	Ste, Sck, pLet	Rbs, Sck, pEmb, F1 Lva, pLvl	Ste, Sck	Ste, Sck, pLet, Slm, Gro	yes
T27C4.4	egr-1	WT	WT	WT,Egl,Pvl,Muv,Unc,Stp,Gro	Rbs, pLet, pEgl, F1 Lva	F1 pPvl	F1 pMuv, pLvl	high Rbs, F1 pMuv, pLvl	yes
T28D6.6		n/a	pEmb	WT,Emb	Ste, pLva	pEmb, F1 Gro, pLva	pEmb, F1 Gro, pLva	Rbs, Slm, pLvl, F1 Lva	yes
W01A8.4		n/a	pEmb	WT,Bmd,Emb,Lva	Ste	pEmb	Rbs, pLet, pEmb	high Rbs, Emb	yes
W02D3.9	unc-37	n/a	pLet, Ooc, pEmb	Emb,Unc,Ooc,Let,Pnm	Ste	pLet, Emb, pOoc	Rbs, pLet, Emb, pOoc	high Rbs, Ooc	yes
W02F12.5		pLva, Sck	Ste	Ste,Emb,Gro,Lva	Lva	Ste, pLva	Ste, pLva	Lva	yes
W03C9.3	rab-7	n/a	pEmb	WT,Emb,prz,Bmd,Dpy,Unc	Emb	WT	pEmb	Rbs, higher Emb	yes
W03H9.4		Pvl	Ste	WT,Emb,Gro,Unc,Pvl,Ste	Lva	Ste, Pvl, pLon	Ste, Pvl, pLet	Ste, Slm, Sma	yes
W04A8.7	taf-1	F1 pLva, pBmd	pEmb	WT,Emb,Clr,Dpy,Led,Bmd,Rol,Unc,Pvl,Gro,Lva	Lva	Rbs, pEmb, F1 Lva	high Rbs, pEmb, F1 Lva	Lva	yes
W05E10.3	ceh-32	WT	WT	WT,Unc,Emb,Sck,Lva	Rbs	Rbs, F1 pLva	Rbs, F1 Lva	Rbs, pEmb, F1 Lva	yes
W06E11.2		WT	WT	WT,Gro,Lvl,Lva	Ste, Pvl	WT	Rbs, F1 Gro	Ste	yes
W08F4.8	cdc-37	WT	WT	WT,Emb,Gro,Bmd,Unc,Rup,Pvl,Stp	Rbs	Rbs,Stp, F1 Pvl	Rbs,Stp, F1 Pvl	Ste	yes
W09C5.2	unc-59	WT	WT	WT,Unc,Pvl,Rup,Stp,Lon,Egl	Ste, Pvl	Stp, F1 Lva	Ste, pLva	Ste, pLva, pLvl	yes
W10D5.2		F1 pLva	Rbs, pEmb	Emb,Lva	Ste, Sma	Rbs, pEmb, F1 pLva	Rbs, F1 Lva	Ste, Sma	yes
Y105C5B.13	skr-10	WT	WT	WT,Ste,Gro,Lva,Emb,Bmd	Ste	WT	WT	Emb	yes
Y105E8B.2		WT	WT	WT,Sma,Gro,Ste,Dpy	Sma, pLva	WT	F1 Gro	Rbs, pLet	yes
Y106G6H.7	sec-8	WT	WT	WT,Dpy,Slu,Pvl,Gro,Rup,Sma,Unc	Ste	F1 pLva	Rbs, pLet, F1 pLva	Ste, pPvl, pRup, Unc, pLva	yes
Y110A7A.17	mat-1	n/a	Emb	Emb,Gro,Ocs	Ste	Emb	Ste	Ste, Pvl	yes
Y111B2A.15		F1 pLva, pUnc	n/a	WT,Lva,Gro,Sma,Unc,Pvl,Lon	Ste	WT	WT	Ste, Sck, pLva, pLvl	yes
Y113G7B.23	psa-1	Pvl	Ste	WT,Ste,Pvl,Lva	Ste, Sck, Slm	Ste, pPvl, pSma, pLvl	Ste, pPvl, pLvl	Lva, pLvl	yes
Y17G7B.2		WT	WT	WT,Emb	Rbs, pPvl	WT	WT	Rbs, Let	yes
Y32F6A.3	pap-1	Slm, Unc, Bmd	Ste	WT,Emb,Gro,Bmd,Lvl,Ste,Lva,Unc	Lvl	Ste, pRup	Ste, pRup, pPvl	Lva	yes
Y37D8A.1	arx-5	WT	WT	WT,Egl,Gro,Emb	Ste, pLva, 1 Muv	WT	WT	Rbs, pLet	yes
Y38A8.3	ulp-2	WT	WT	WT,Gro,Stp	Ste	WT	Rbs	high Rbs, pEmb, Lva	yes
Y38E10A.24		n/a	pEmb	Gro,Clr,Sck,Emb	Rbs, pEmb	WT	Rbs, pEmb, F1 Lva	high Rbs, pEmb, F1 pLva	yes
Y41C4A.10	elb-1	F1 Bmd, Unc	Rbs	Emb,Bmd,Unc	F1 Unc, pLva	Rbs, pEgl	high Rbs, pEgl	Ste	yes
Y46G5A.4		Slm	Ste	WT,Ste,Unc,Lva,Emb	Lva, Slm	Egl, Emb	Ste, Slm	Ste, Slm, pLva	yes
Y47D3B.1		pEgl, F1 pLva	Rbs, pLet	WT,Egl,Lva,Let	Lva	Rbs, pEgl, F1pLva, pLet	Rbs, Let, F1pLva, pLet	Lva, pLvl	yes
Y47D3B.7	sbp-1	Slm, F1 pLva	Rbs, pEmb	WT,Lvl,Stp,Gro,Clr,Sck,Lva,Bmd,Emb,Lpd	pLva, Pvl	Rbs, Slm, pEmb, F1 pLva	Ste, Slm	Lva, pLvl	yes
Y47D7A.1	skr-7	n/a	pEmb	WT,Emb,Bmd,Lva,Ste,Gro	pEmb, F1 pLva	WT	pEmb	pEmb, F1 Lva	yes
Y47H9C.7		WT	WT	WT,Emb,Gro,Dpy,Lva	Ste	Rbs, F1 pLva, pDpy	Rbs, F1 pLva, pDpy	Ste	yes
Y48E1B.12	csc-1	WT	WT	WT,Emb	pEmb	pEmb	pEmb	Ste, Sck	yes
Y48E1B.5		WT	WT	WT,Emb,Gro,Clr,Lva	Ste	Rbs, pEmb, F1 Lva	Rbs, F1 Lva	higher Rbs, F1 Lva	yes
Y49E10.6	his-72	n/a	pEmb	WT,Gro,Ste,Emb,Lva,Unc,Bmd,Sck	Ste, Pvl	pEmb	Lva	pLva, Ste, Slm, Pvl	yes
Y54E10A.15	cdt-1	Pvl	Ste	Emb,Led,Pvl,Ste	Ste, Unc, Bmd	Ste, pPvl	Ste, pPvl	Ste, pPvl, pLet, Gro	yes
Y54E10BL.6	mek-2	n/a	Rbs	WT,Emb,Ste,Led	Ste	Rbs, pRup	Rbs, pPvl	Ste, pPvl	yes
Y55F3AM.15	csn-4	n/a	pEmb	WT,Emb,Unc,Lva	Rbs, Sck, Emb	pEmb	pEmb	Ste	yes
Y55F3AM.3		WT	WT	WT,Unc,Rup,Stp,Gro,Pvl	Ste	WT	Rbs, pPvl, pRup	Ste, Rup	yes
Y56A3A.1	ntl-3	n/a	pEmb	WT,Lva,Emb	Ste, pLet	pEmb	pEmb	Ste	yes
Y57A10A.19		n/a	pEmb	Emb	Ste	pEmb	Rbs, pEmb, F1 pLva	Ste	yes
Y59A8A.1	csn-1	WT	WT	WT,Cyk,Emb,Sck,Stp	Rbs, pEmb	pEmb	Rbs, pEmb	Ste, pPvl	yes
Y62F5A.1	mdt-8	WT	WT	WT,Emb,Stp,Gro	Ste	WT	Rbs, F1 pRup	Ste	yes
Y71H2B.3		F1 Bmd	Rbs, F1 pRup	WT,Bmd,Emb,Rup	Ste, pPvl	Rbs, pEmb	Rbs	Ste	yes
Y71H2B.6	mdt-19	n/a	Ooc, pEmb	WT,Emb,Ooc	pLet	pEmb	pEmb	Emb	yes
Y76B12C.7		n/a	Ste	WT,Emb,Stp,Ste,Lva	Lva	Rbs,pEmb, F1 Lva	Ste, pSlm, Sma	Lva	yes
Y79H2A.6	arx-3	WT	WT	WT,Emb,Unc,Gro,Let	Ste	pEmb, F1 Gro, F1 pLva	pEmb, F1 Gro, F1 pLva	Ste, Sma	yes
Y80D3A.5	cyp-42A1	n/a	pEmb	WT,Emb,Unc	Ste, Sck, Unc, pSma	WT	pEmb, F1 pLva	Sck, pLet, pEmb, F1 Lva	yes
Y87G2A.1		pPvl	n/a	WT,Unc,Pvl,Stp,Gro,Rup	Ste	WT	pPvl, Rbs, F1 pLva	Ste	yes
Y95D11A.1		WT	WT	WT,Lva,Gro,Stp	Ste	WT	WT	Rbs, F1 Lva	yes
ZC250.3		WT	WT	WT,Unc,prz,Lvl	Lva, pLvl	Sck, F1 Lva, pUnc	Sck, F1 Lva, pUnc	Lva	yes
ZC308.1	gld-2	n/a	Rbs	WT,Emb,Gro,Ste,Tum	Ste	Rbs	Rbs	Ste, pRup	yes
ZK1127.9		WT	WT	WT,Ste	Ste	Rbs, Stp, F1 pLva	Rbs, Stp	High Rbs, F1 Lva	yes
ZK1128.5		WT	WT	WT,Pvl,Unc,Stp,Lva,Emb	Ste, pPvl	WT	WT	F1 Lvl	yes
ZK1248.11		Soc	Rbs	WT	Ste	Rbs	Rbs	Ste	yes
ZK154.3	mec-7	WT	WT	WT,Emb,Pnm	Ste, Sck	pEmb	Ste, pLet	Ste, pLet, pSck, Pvl	yes
ZK287.5	rbx-1	pUnc, pPvl	pEmb	Emb,Lon,Lva,Unc,Pvl,Pnm	Ste, pPvl	pUnc, pPvl, pEmb	Rbs, pUnc, pPvl, pEmb	Ste, Pvl, pLet	yes
ZK686.3		n/a	pEmb	WT,Lva,Emb	Ste, Sck	pEmb	Rbs, pSck, pLet, pEmb	Ste, Sck, pLet	yes
ZK792.6	let-60	n/a	pEmb	WT,Lvl,Ste,Unc,Lva,Emb	Ste, Pvl, Sck	F1 pLva	Rbs, pLet, F1 Lva	Ste, Let	yes
ZK867.1	tag-239	pEgl	Let	WT,Unc,Egl,Let	Let, Egl, F1 Lva	pEgl	pEgl	Sck, Unc, pEgl	yes
C37A2.4	cye-1	F1 Lva	n/a	Clr,Emb,Lva,Stp,Pvl,Bmd,Lvl	Ste	pEmb, F1 pDpy, pLvl, pLva	Rbs, Emb	Rbs, pEmb, F1 pLvl	rescue over rrf-3
B0284.1		WT	WT	WT	Lva	WT	Ste, Sma	Ste, Sma	no	yes
C01B10.5	hil-7	WT	WT	WT	pEmb, pOoc	WT	pEmb, pOoc	pEmb, pOoc	no	yes
C01H6.2		WT	WT	WT	Lva, pLvl	WT	Rbs, pPvl, pRup, F1 Lva, pLvl	Rbs, pPvl, pRup, F1 Lva, pLvl	no	yes
C09F9.2		WT	WT	WT	Rbs	WT	Rbs	Rbs	no	yes
C09G5.2		WT	WT	WT	Bli	WT	Bli	Bli	no	yes
C30F12.6		WT	WT	WT	Ste	WT	F1 pEmb, pLva	F1 pEmb, pLva	no	yes
C54G4.1	rskn-1	WT	WT	WT	Lva	Rbs, pEmb	Rbs, Emb	Rbs, Emb	no	yes
F10D11.6		WT	WT	WT	Lva	Sck, Unc, pEmb, F1 Lva	Lvl	Lvl	no	yes
F39B2.1		WT	WT	WT	Ste	Rbs, pEmb, F1 pLva	Ste, pPvl	Ste, pPvl	no	yes
F54D5.8	dnj-13	WT	WT	WT	Rbs	Ste, Pvl	Ste, Pvl	Ste, Pvl	no	yes
F55B12.5	nrf-5	WT	WT	WT	Rbs, pEmb, F1 Lva	Rbs, pEmb	Rbs, pEmb	Rbs, pEmb	no	yes
F59A7.4	hil-6	WT	WT	WT	Rbs, Sck, pEmb, Lva	pEmb, F1 pLva	Rbs, pEmb, F1 Lva	Rbs, pEmb, F1 Lva	no	yes
M01D1.8	fbxb-41	WT	WT	WT	Ste, Pvl, pLva	pEmb	Ste, Sck, pPvl, pSma, pLva	Ste, Sck, pPvl, pSma, pLva	no	yes
R07H5.2	cpt-2	WT	WT	WT	Emb	WT	pEmb	pEmb	no	yes
T07F8.4		WT	WT	WT	Rbs, pDpy, pLet	Sck	Ste, pLet	Ste, pLet	no	yes
T08H4.3	ast-1	WT	WT	WT	Lva	pEgl, pEmb	Lva, Lvl	Lva, pLvl	no	yes
Y32H12A.5		WT	WT	WT	Ste	Rbs	Ste	Ste	no	yes
Y39A1A.12		WT	WT	WT	Ste, Pvl	F1 pLva, pLvl	Ste, Pvl	Ste, Pvl	no	yes
Y39A1A.6		WT	WT	WT	Rbs, pEmb	high Rbs, pEmb, F1 Lva	Ste	Ste	no	yes
B0035.8	his-48	n/a	Emb	WT, Ste, Emb, Lva, Unc, Gro	Ste, Slm, pLva	Emb	Lva, pLvl	Lva, pLvl	no
B0205.6		F1 pLva	Rbs, pEmb	WT, Emb, Lva	Ste	Rbs, pEmb, F1 pLva	Rbs, F1 Lva	Rbs, F1 Lva	no
B0285.7		WT	WT	WT,Unc,Lva	pEmb	F1 pLva, pLvl	F1 pLva, pLvl	F1 pLva, pLvl	no
B0286.3		WT	WT	WT	Lva,pLvl	WT	WT	WT	no
B0361.10		Sck, F1 Sck, pUnc	Rbs	Stp,Emb,Gro,Clr,Sck,Unc,Lva	Ste	Rbs	high Rbs	high Rbs	no
B0495.6		WT	WT	WT, Emb,Lva	Ste	pEmb, F1 pLva	Rbs, pPvl, F1 pLva	Rbs, pPvl, F1 Lva	no
C01F1.1		n/a	Rbs, pEmb	WT,Gro,Emb	Ste, pPvl	Rbs, pPvl	Ste, pPvl	Ste, pPvl	no
C01F1.3		Egl	n/a	WT,Lvl,Unc,Lva,Egl	Egl rescue	Egl, pLet	Egl, pLet	pLet	no
C05D11.10		F1 Lva	pLet, pEmb	WT.Emb,Let,Gro,Lva	Ste	pLet, pEmb, F1 Lva	pLet, pEmb, F1 Lva	pLet, pEmb, F1 Lva	no
C05D11.2	vps-16	WT	WT	WT,Emb,Dpy	Rbs	pEmb, F1 pUnc	Rbs, F1 pUnc, pLva, pLvl	Rbs, pEmb, F1 pUnc, pLva, pLvl	no
C06A1.3		WT	WT	WT	F1 Unc	WT	WT	WT	no
C06A8.2		n/a	Rbs	WT,Emb,Gro,Pch,Clr,Stp,Lva	Ste, Pvl	WT	Ste	Ste	no
C06A8.5		n/a	pEmb	WT,Emb,Bmd,Gro	Rbs, Emb	WT	Ste	Ste	no
C06B8.8	rpl-38	WT	WT	WT,Gro,Stp	Ste, Sck	Rbs	Ste, pPvl, pLva	Ste, pPvl, pLva	no
C06E1.10	rha-2	WT	WT, Rbs	WT,Lvl,Stp,Emb,Gro,Lva	Ste	Rbs, F1 Lva	Ste	Ste	no
C06E4.6		Slm, Pvl, pLva	Ste	WT,Lva,Pvl,Ste	Lvl	Ste, pSma, pPvl, pLvl	Lva, pLvl	Lva, pLvl	no
C06H2.1	atp-5	Gro	Ste	Emb,Gro,Lva,Ste	Lva	Ste, Slm. pPvl, pLet	Ste, Slm, pPvl	Ste, Slm, F1 pLva	no
C07A9.7		WT	WT	WT	Lva	WT	WT	WT	no
C07E3.1		Sck, F1 Lva	Rbs	WT,Emb,Lva,Sck	Ste, Pvl, pLva	pEmb, F1 pLva	Ste, pPvl, Sck	Ste, pPvl, Sck	no
C08H9.2		WT	WT	Wt,Gro,Dpy,Bmd,Unc,Slu,Pvl	Rbs, Egl, pEmb, F1 Lva	Ste	Rbs	Rbs	no
C08H9.3		F1 Lva	Rbs, pEmb	WT,Emb,Lva	Lva	F1 pLva	Ste, pPvl, pLva	Ste, pLva	no
C09H10.2	rpl-41	Pvl	Ste	Emb,Ste,Lva,Pvl	Lva	Rbs, Stp, F1 Sma	Ste, Sma, pLva	Lva	no
C10C6.2	npr-3	WT	WT	WT	Rbs, pPvl	WT	WT	WT	no
C15F1.4	ppp-1	F1 Lva	Rbs	WT,Emb,Gro,Lvl,Sma,Lva	Ste	Rbs, F1 Gro	Rbs, F1 Gro	Rbs, F1 Gro	no
C15H11.8		n/a	Rbs	WT,Emb,Gro,Stp	Ste	Rbs, F1 Lva	Ste	Ste	no
C16C10.12		WT	WT	WT	pLva, pLvl	WT	WT	WT	no
C16C10.2		WT	WT	Gro,WT,Lvl,Lva	Ste	Rbs, F1 Lva	Ste	Ste	no
C16C8.4		n/a	Rbs	WT,Emb	Ste	WT	WT	WT	no
C17B7.4		WT	WT	WT	pDpy, pBmd	WT	WT	WT	no
C24G6.1	syp-2	WT	WT	WT,Him,Emb	Sck, pEmb	pEmb	pEmb	pEmb	no
C25H3.7		WT	WT, Rbs, pEmb	WT,Emb	Rbs, Sck, pLet, pBli	WT	Rbs, F1 Lva	Rbs, F1 Lva	no
C26E6.9	set-2	WT	WT	WT	Ste	WT	WT	WT	no
C26F1.9	rpl-39	n/a	Ste	Stp,Gro,Emb,Lva,Ste	Let, Sma, pLva	Ste	Lva	Lva	no
C28A5.3	nex-3	Sck, pEgl	Ooc, pEmb	WT,Egl,Emb,Sck,Ooc	no Egl	Ooc	pEmb, pOoc	pEmb, pOoc	no
C30C11.1		WT	WT	WT,Emb,Gro,Lvl,Lva	Ste, pPvl	WT	Rbs	Rbs	no
C31H5.6		WT	WT	WT	Rbs	WT	WT	WT	no
C32D5.10		WT	WT	WT	Ste	WT	WT	WT	no
C32E12.2	pde-5	WT	WT	WT	Ste	WT	WT	WT	no
C33H5.9		WT	WT	WT,Unc,Dpy,Egl,Stp,Rup,Sma,Gro	Rbs, Sck	F1 pLva, Stp	Rbs, pPvl, pEmb, pLva	Rbs, Sck, pLva	no
C34C6.6	prx-5	WT	WT	Gro,Clr,Lva,Emb,WT	Rbs, F1 Lva	WT	WT	WT	no
C34H3.2	odd-2	WT	WT	WT,Unc,Gro,Lva	pLva, pLvl	WT	Rbs, pLet, F1 pLva	Rbs, pLet, F1 pLva	no
C36E8.1		WT	WT	WT,Gro	Ste, Sck	WT	Ste, pLet	Ste, pLet	no
C43E11.10	cdc-6	n/a	Rbs, pEmb	WT,Emb	Ste, Sck, pLet, pLva, pLvl	Rbs	Ste, Pvl	Ste, Pvl	no
C44E4.3		WT	WT	WT	Ste	WT	WT	WT	no
C50B8.3		WT	WT	WT	Rbs	WT	WT	WT	no
C50F4.5	his-41	n/a	pEmb	WT,Ste,Emb,Unc,Lva,Gro,Pvl	pLva	WT	Rbs, pLet, pEmb	Rbs, Sck, pLet	no
C50F4.7	his-37	WT	WT	WT,Unc,Emb,Lvl,Gro,Ste,Pvl	Rbs	Rbs, pEmb	Ste, Slm, pLva	Ste, Slm, pLva	no
C52D10.1		WT	WT	WT	Sck	WT	WT	WT	no
C53D5.5		WT	WT, Rbs	WT	Ste	WT	Ste	Ste	no
C54C6.1	rpl-37	n/a	Ste	Lva,Emb,Gro,Ste	Lva	ste, Sma, Pvl, pLva	Lva	Lva	no
C54E4.4		WT	WT	WT,Emb	pEmb	WT	pEmb	pEmb	no
C56A3.8		WT	WT	WT,Ste,Let	Rbs	WT	Rbs, pEmb, F1 Lva	Rbs, F1 pLva	no
D2013.6		WT	WT	WT,Stp,Gro	Ste	WT	Rbs	Rbs	no
D2024.3	elo-3	WT	WT	WT,Gro	Rbs	WT	WT	WT	no
D2045.6	cul-1	F1 Lva	Rbs, pEmb	WT,Emb,Lon,Lva	Ste, Sck, pLet, pLva	pEmb	pEmb	pEmb	no
E02H1.1		F1 Lva	Rbs	Emb,Gro,Stp,Lva	Ste, pPvl	Ste	Ste	Ste	no
E03A3.3	his-69	n/a	pEmb	WT,Emb,Gro,Lva,Unc	Ste	pEmb	Ste	Ste	no
EGAP2.3	pho-1	n/a	Emb	WT,Emb	Ste	Rbs, pOoc, pEmb, F1 Lva	Rbs, pOoc, pEmb, F1 Lva	Rbs, pOoc, pEmb, F1 Lva	no
F08B6.2	gpc-2	WT	WT	WT,Emb,Pnm	pLet	Sck, pLet	Sck, pLet, pEmb	Sck, pLet, pEmb	no
F08G2.8		WT	WT	WT	Lva	WT	WT	WT	no
F09B12.1	mlt-9	F1 Gro, pLva	Rbs	WT,Gro,Lva,Unc,Mlt,Sck,prz	pLva, pLvl, Prz	F1 pLva, pLvl	F1 pLva, pLvl	F1 pLva, pLvl	no
F09F7.5		WT	WT	WT	Rbs	WT	WT	WT	no
F10C2.6	drs-2	WT	WT	WT, Emb	Ste	Rbs, pEmb, F1 Lva	Ste	Ste	no
F10G7.8	rpn-5	n/a	Emb	WT,Emb	Ste	pSck, pEmb	Ste, pSck	Ste, pSck	no
F11A10.1	lex-1	WT	WT	WT,Emb,Gon	pLet	WT	WT	WT	no
F11C7.5		WT	WT	WT,Gro	Rbs, Pvl, pLet	WT	Rbs, pPrz, F1 pLva	Rbs, pPrz, pRup, F1 pLva	no
F14B8.4		WT	WT	WT	pEmb	WT	WT	WT	no
F14F8.6	srw-44	WT	WT	WT	Rbs, pLva	WT	WT	WT	no
F14H3.6		WT	WT	WT	Rbs, pEmb	WT	WT	WT	no
F15C11.1	sem-4	WT	WT	WT,Egl	Egl	WT	WT	WT	no
F15H10.3	apc-10	WT	WT	WT,Emb,Ste,	F1 pLva, pUnc	WT	WT	WT	no
F17E9.10	his-32	Sck	Rbs, Emb	Emb,Ste,Lva,Unc,Bmd,Sck,Gro,Sck	Ste, Slm, pLva	Ste	Lva	Lva	no
F17E9.13	his-33	n/a	Emb	WT,Emb,Ste,Lva,Unc,Gro,Nmo	Lva	pEmb, F1 Lva	Lva	Lva	no
F18A1.3	lir-1	WT	WT	WT,Emb,Lvl,Unc,Mlt	Lva	pLet, F1 Lva, pLvl	Lvl	Lvl	no
F22D6.4		n/a	pEmb	WT,Bmd,Emb,Lva,Gro	Rbs	Rbs, pEmb, F1 Lva	Rbs, pEmb, F1 Lva	Rbs, pEmb, F1 Lva	no
F22F4.1		WT	WT	WT,Egl	Rbs	WT	Rbs, pEmb	Rbs, pEmb	no
F23F1.5		F1 Lva	pEmb	WT,Emb,Gro,Clr,Stp,Sck,Unc,Lva	Rbs, Emb	Rbs, Emb	Rbs, Emb	Rbs, Emb	no
F23F12.7		WT	WT	WT	Lva	WT	WT	WT	no
F25B3.1		WT	WT	WT,Unc,Rup,Stp	Rbs	WT	Ste, pLet	Ste, pLet	no
F25B3.6		n/a	Emb	WT,Emb,Gro,Bmd,Lvl,Stp,Unc,Lva	Ste, pPvl	Rbs, pPvl, Emb	Ste, pPvl, Sck	Ste, pPvl, Sck	no
F25B5.7		n/a	Rbs, pLet, pRup	WT,Let,Rup	Ste (rescue of pLet)	Rbs, F1 Gro	Rbs, F1 Gro, pLva	Rbs, pRup	no
F25D7.3	blmp-1	WT	WT	WT,Pch,Unc,Dpy,Pvl,Sma	Ste, Pvl	Dpy, F1 pPvl	Rbs, Dpy, pPvl, F1 pLva	Rbs, Dpy, pRup, F1 pLva	no
F25E5.4		WT	WT	WT	Ste, pLvl, pBmd	WT	WT	WT	no
F27D4.5	tag-173	n/a	pEmb	WT,Unc,Gro,Emb	Ste, Sck	WT	Rbs, pEmb, pOoc	Rbs, pEmb, pOoc	no
F28C6.7	rpl-26	n/a	Ste	WT,Stp,Emb,Gro,Ste,Lva	Lva	Lva	Lva	Lva	no
F29F11.6	gsp-1	WT	WT	WT,Emb,Mei,Let	Ste, Sck	Ste, Sck	Ste, Sck	Ste, Sck	no
F29G6.3		WT	WT	WT,Gro,Clr,Sck,Stp	pDpy	WT	WT	WT	no
F30F8.8	taf-5	WT	WT	WT,Emb,Led,Sck,Let	pEmb	WT	Rbs, pEmb	Rbs, pEmb	no
F32A7.5		WT	WT	WT,Emb	Ste	WT	WT	WT	no
F32D1.10	mcm-7	pPvl	Ste	Emb,Ste,Pvl	Ste, Unc, Bmd	Ste, Pvl, pLet	Ste, Pvl, pLet	Ste, Pvl, pLet	no
F32D8.6	emo-1	F1 Lva	Rbs, pEmb	Emb,Lva	Po Lva	Lva	Lva	Lva	no
F32H2.1	gei-11	pPvl, F1 Lva	Rbs, pLet, pEmb	WT,Pvl,Lva,Let,Emb,Gro	Ste	Rbs, pPvl, pLet, pEmb, F1 Lva	Ste	Ste	no
F33G12.4		WT	WT	WT,Emb,Lva	Rbs, F1 pLva	Rbs, pEmb, F1 pLva	Rbs, pEmb	Rbs, Emb	no
F37A4.5		WT	WT	WT	Ste	WT	WT	WT	no
F37C12.12	mec-14	WT	WT	WT	Dpy, pLva	WT	WT	WT	no
F38E1.7	mom-2	n/a	pEmb	WT,Emb,Dpy	Ste	pEmb	pEmb	pEmb	no
F39H11.5	pbs-7	pLva	Ste, pLvl	Emb,Unc,Ocs,Ste,Lva,Lvl	Lva	Lva, pLvl	Lva, pLvl	Lva, pLvl	no
F40G12.9		WT	WT	WT	pOoc	WT	WT	WT	no
F41E6.13	tag-283	WT	WT	WT,Gro	pLva	WT	WT	WT	no
F43E2.8	hsp-4	Gro, pLva	Ste	WT,Emb,Lva,Dpy,Gro,Ste	pLvl	Ste	Lvl	Lvl	no
F43G6.9	patr-1	n/a	Rbs	WT,Emb,Lvl	Ste	WT	Rbs, pEmb, pOoc, F1 Lva	Rbs, F1 Lva	no
F45E4.7		WT	WT	WT	Ste, Pvl	WT	WT	WT	no
F45F2.3	his-5	n/a	Emb	WT,Emb,Lva,Unc,Ste,Gro,Pvl,Lvl	Ste, pPvl	Emb	Lva, pLvl	Lva, pLvl	no
F45F2.4	his-7	n/a	Emb	Emb,Unc,Lva,Nmo,Ste,Gro,Egl	Ste, Slm, pLet	Emb	Lva, pLvl	Lva, pLvl	no
F45F2.9		WT	WT	WT	Ste	WT	WT	WT	no
F47G4.2		WT	WT	WT	Lvl	WT	WT	WT	no
F48C1.4		WT	WT	WT,Rup,Pvl,Egl,Unc,Emb,Bmd	Rbs, pPvl	WT	Rbs, Let	Rbs, Sck, pLet	no
F49E2.5		WT	WT	WT	Lvl	WT	WT	WT	no
F52D10.3	ftt-2	WT	WT	WT,Emb	Lva	pLet, pEgl	Ste, Sck	Ste, Sck	no
F52G2.3		WT	WT	WT	pEmb	WT	WT	WT	no
F54D8.1	dpy-17	WT	WT	WT,Dpy,Rol,Pvl	F1 Dpy, Lva	WT	F1 Dpy	F1 Dpy	no
F54E12.1	his-55	n/a	Rbs, pEmb	WT,Ste,Gro,Unc,Lva,Emb,Sck	Lva, Slm	pEmb	Lva	Lva	no
F54E7.2	rps-12	WT	WT	WT,Ste,Slu,Sck,Dpy,Lva,Emb	Ste, Slm	Lvl	Lvl	Lvl	no
F55B12.1	ceh-24	Sck, Lon, Prl	Rbs, pEmb	WT,Emb,Lon,Sck,Prl	Let, no Lon	Ste, Sck, Lon, Prz, pLet	Ste, Sck, Lon, Prz, pLet	Ste, Sck, Prz, pLet	no
F55C5.8		Sma, Sck, Bli, pPvl	Ste	Ste,Emb,Lva,Sck,Sma,Bli,Pvl	Lvl	WT	WT	WT	no
F55D10.2	rpl-25.1	WT	WT	WT,Gro,Emb	Ste, Slm, pPvl	Rbs, pEmb	pLva, pEmb	pLva, pEmb	no
F55D10.3	glit-1	WT	WT	WT,Gro	Rbs	WT	WT	WT	no
F55G1.10	his-61	n/a	Emb	WT,Emb,Lva,Ste,Gro,Unc,Nmo,Egl	Lva, pPvl	Emb	Lva	Lva	no
F55G1.3	his-62	n/a	Emb	WT,Ste,Emb,Lva,Gro,Unc,Pvl	Slm, Pvl, pLva	Emb	Lva	Lva	no
F56A3.4	spd-5	n/a	pEmb	Emb,Spd,Gro,Pnm	Ste	pEmb	Ste	Ste	no
F56C9.1	gsp-2	pSck, pEgl	pEmb	WT,Mei,Emb,Egl	Let	Rbs, pEmb, Him, F1 pUnc	High Rbs, Sck, pLet	High Rbs, Sck, pLet	no
F56G4.4		WT	WT	WT,Sck,Sma,Stp	Ste	Sck, pPrz, F1 pLva	Ste, Sck, pPvl, pPrz	Ste, Sck, pPvl, pPrz	no
F57B1.2	sun-1	n/a	pEmb	Emb,Bmd,Gro	Ste	Rbs, Emb	Rbs, Emb	Rbs, Emb	no
F57B9.10	rpn-6	WT	WT	WT,Ste,Adl,Lvl,Clr,Emb	Lvl	Lvl	Lvl	Lvl	no
F57B9.7		WT	WT	WT,Ste	Rbs, pEmb	WT	WT	WT	no
F57H12.1	arf-3	F1 pLva	n/a	WT,Emb,Gro,Unc,Mlt,Lvl,Ste,Lva	Ste, Pvl, Sck, pLet	Sck, Unc, pLet, F1 Gro	Ste, Let	Ste, Let	no
F58A3.1	ldb-1	WT	WT	WT,Unc,Pvl,Gro	Ste, Pvl	Sck	Ste, Let	Ste, Let	no
H02I12.6	his-66	n/a	Emb	WT,Emb,Ste,Pvl,Gro,Lva,Unc	Ste, pPvl, Slm, pLva	Emb	Lva	Lva	no
H02I12.7	his-65	n/a	Emb	WT,Egl,Ste,Gro,Emb,Nmo,Unc,Lva	Ste, Slm, pLet	Emb	Lva, pLvl	Lva, pLvl	no
H03E18.2		WT	WT	WT	Gro	WT	WT	WT	no
H06I04.4	ubl-1	F1 Lva	Rbs	WT,Ste,Lon,Sck,Lva	Lva	Dpy, Lva	Dpy, Lva	Dpy, Lva	no
H19N07.1		Sck, Sma	Ste	Ste,Emb,Gro,Unc,Lva,Sck,Sma	Lva	Ste, Sma	Ste, Sma	Ste, Sma	no
H32K16.1		WT	WT	WT	Rbs	WT	WT	WT	no
K01D12.14	cdr-5	WT	WT	WT	Rbs, Sck	WT	WT	WT	no
K02F2.3	tag-203	Sck	pEmb	WT,Emb,Pvl,Led,Ste,Sck	Lva, Slm	Sck	Ste	Ste	no
K03B4.1		WT	WT	WT,Gro,Lva,Emb	Rbs, Sck	Rbs, F1 Gro	Rbs, pLet, pPvl, F1 Lva	Rbs, pLet, pPvl, F1 Lva	no
K03H1.10		Egl, F1 pLva	Rbs	WT,Emb,Sck,Egl,Lva	Ste, Slm	Rbs, pPvl	Ste, pPvl	Ste, pPvl	no
K04A8.6		Unc, Egl	Rbs	WT,Unc,Egl	Gro, Lva	Ste, Sck, pLet	Lva, pLvl	Lva, pLvl	no
K04G2.3		pSck	Rbs	Emb,Gro,Lvl,Lva,Sck	Ste	pSck	Rbs, F1 Lva	Rbs, F1 Lva	no
K04G7.11		Sck, pPvl, F1 pLva	Rbs	WT,Unc,Stp,Rup,Bmd,Gro,Emb,Sck,Pvl,Lva	pLvl, pEmb, F1 pLva	Sck, pPvl	Ste, Sck, pPvl, pUnc	Ste, Sck, pUnc	no
K04H4.6	crn-6	WT	WT	WT	Rbs	WT	WT	WT	no
K05C4.2		WT	WT	WT,Unc,Gro	Rbs, pEmb	WT	Ste, pLet	Ste, pLet	no
K07A12.3	asg-1	WT	WT	WT,Bmd,Emb,Gro,Etv,Stp	Rbs	Rbs, Stp	Ste	Ste	no
K07C5.6		Sck, F1 Lva	Rbs, pEmb	WT,Emb,Adl,Mlt,Lva,Sck	Lva	Ste	Ste, Sck, pUnc	Ste, Sck, pUnc	no
K07C5.8		WT	WT	WT,Pvl	Rbs, pPvl, F1 Unc, Sck, pLva	Rbs, Stp, F1 pLva, pRup, pPvl	Rbs, Stp, F1 pLva, pRup, pPvl	Rbs, pPvl, F1 Lva, pLvl	no
K07E1.1		WT	WT, Rbs	WT	Ste, Slm	WT	WT	WT	no
K07G6.1		WT	WT	WT	Rbs, Emb	WT	WT	WT	no
K08A8.2	sox-2	n/a	Rbs	WT,Unc,Egl,Lva	Rbs, Sck, pLet, pRup	WT	Rbs, pPvl, pRup	Rbs, pPvl, pRup	no
K08E3.6	cyk-4	Unc, pPvl	Ste, pRup	WT,Pvl,Rup,Ste,Sck,Emb,Bmd,Cyk	Ste, pLet	Ste, Unc, pPvl, pRup	Ste, Unc, pPvl, pRup	Ste, Unc, pPvl, pRup	no
K08F11.4	yrs-1	WT	WT	WT,Emb,Gro,Lva	Ste	WT	Ste	Ste	no
K10D2.6	emb-8	F1 Gro, pLva	Ooc, pEmb	Emb,Unc,Gro,Lva,Ooc	Ste	pEmb, pOoc, F1 Gro, pLva	pEmb, pOoc, F1 Gro, pLva	pEmb, pOoc, F1 Lva	no
K10F12.5		WT	WT	WT	Lva	WT	WT	WT	no
K11B4.1		n/a	Rbs, pEmb	WT,Emb,Lva	Ste	Ste	Ste	Ste	no
K11H12.3		WT	WT	WT	Ste	WT	WT	WT	no
K12D12.3	col-84	n/a	Rbs	WT,Emb	Lva, pLvl	WT	Ste, pDpy	Ste	no
M01B12.5		F1 pLva	Rbs, pLet	WT,Sck,Lva,Sma,Gro,Let,Emb	Ste, Pvl	Rbs, pLet, F1 Lva	Ste	Ste	no
M01D7.7	egl-30	WT	WT	WT,Egl,prz,Let	Sck, pEgl	pEgl	pEgl	pEgl	no
M02G9.1		n/a	Rbs	WT,Ste	Lva	Rbs	Ste, pDpy	Ste, pDpy	no
M04G12.1	tag-260	WT	WT	WT	Rbs, F1 Gro	WT	WT	WT	no
M05B5.5	hlh-2	WT	WT	WT,Stp,Emb,Unc,Pvl	Ste	Ste, pPvl	Ste	Ste	no
R06C7.5		WT	WT	WT,Bmd,Egl,Emb,Pvl,Nmo,Unc,Gro,Stp	Ste	Rbs, pPvl, pUnc, F1 Gro	high Rbs, pPvl, pUnc, F1 Lva	Ste, pPvl, pRup, pUnc	no
R09B3.5	mag-1	F1 pLva, pDpy	Rbs, pEmb	WT,Dpy,Emb,Gro,Led,Lva	Ste, Sck	pEmb, F1 Lva, pBmd, pLvl	pEmb, F1 Lva, pBmd, pLvl	pEmb, F1 Lva, pBmd, pLvl	no
R10E11.3		WT	WT	WT	pMuv	WT	WT	WT	no
R12C12.2	ran-5	WT	WT	WT,Bmd,Unc,Emb	pEmb	WT	Rbs	Rbs	no
R12E2.5	inx-16	WT	WT	WT,Gro	Ste	WT	WT	WT	no
R13A5.5	ceh-13	F1 pLva	n/a	WT,Bmd,Dpy,Unc,Sma,Lva	F1 pLva, pDpy, pBmd	F1 pUnc, pBmd	F1 pUnc, pBmd	F1 pUnc, pBmd	no
R52.1	sdz-28	n/a	Rbs, pEmb	WT,Emb	rescue??	WT	Sck	Sck	no
R74.5		WT	WT	WT	Rbs	WT	WT	WT	no
T01B11.3	syn-4	n/a	pEmb	Emb,Ste	Rbs	Rbs, pEmb	Rbs, pEmb	Rbs, pEmb	no
T01C3.1		WT	WT	WT,Rup,Sck,Sma,Unc,Emb,Pvl,Gro	Ste, Sck, pPvl	Rbs, Pvl, F1 pRup, pUnc, Stp	high Rbs, Pvl, F1 pRup, pUnc, Stp	Ste, Sck	no
T03D8.2		WT	WT	WT,Emb	Rbs, F1 pLva	Rbs, pEmb, F1 Lva	Ste	Ste	no
T05H4.15		WT	WT	WT	pEmb	WT	WT	WT	no
T06D8.8	rpn-9	WT	WT	WT,Emb,Bmd,Unc,Gro,Lva,Stp	pEmb	WT	Rbs, pEmb, F1 pLva, Stp	Rbs, pEmb, F1 Lva	no
T08B2.10	rps-17	Lva	n/a	Dpy,Emb,Gro,Sma,Ste,Bmd,Lva	Lva, pLvl	Lva, pLvl	Lva, pLvl	Lva, pLvl	no
T10C6.11	his-4	n/a	pEmb	WT,Ste,Gro,Pvl,Emb,Unc,Lva	Lva	pEmb, F1 Lva	Lva, pLvl	Lva, pLvl	no
T10C6.12	his-3	n/a	Emb	WT,Emb,Unc,Gro,Lva,Nmo,Egl	Ste, Slm, pLva	Emb	Lva, pLvl	Lva, pLvl	no
T10C6.14	his-1	F1 pGro	pEmb	WT,Emb,Gro,Unc,Ste,Lva,Pvl,Lvl	Ste	Emb	Lva, pLvl, pPvl	Ste, pPvl	no
T10F2.4		pPvl, pBli	Rbs, Emb	WT,Bli,Ste,Emb,Pvl,Rup	Lva	Ste	Ste	Ste	no
T19B4.4	dnj-21	WT	WT	WT,Lva,Emb	Ste, Sck	low pEmb	Rbs, low pEmb	Rbs, low pEmb	no
T20B12.6	mml-1	WT	WT	WT	Rbs, pEmb, pLva	WT	WT	WT	no
T21D12.2	dpy-9	WT	WT	WT,Unc,Dpy	Dpy	WT	Dpy, pLet	Dpy, pLet	no
T21G5.5	star-2	WT	WT	WT,Slu,prz,Lvl,Gro,Egl	Lva	Rbs, F1 pLva	Rbs, pRup, pEmb, F1 Lva	Rbs, F1 Lva	no
T22C8.8	vab-9	WT	WT	WT	Rbs	WT	WT	WT	no
T22H9.1		WT	WT	WT,Gro,Pch,Stp	Ste	Rbs, pEmb, F1 pLva, Stp	Ste, Sck, pLet	Ste, Sck, pLet	no
T23D8.5	his-67	n/a	Emb	WT,Emb,Gro,Lva,Unc,Ste,Pvl	Ste	Emb	Lva	Ste, Slm	no
T23D8.6	his-68	pEgl	Emb	WT,Ste,Unc,Gro,Emb,Nmo,Egl	Ste, pPvl, Slm	Emb	Lva	Lva	no
T24F1.2		WT	WT	WT	Ste	WT	WT	WT	no
T27F2.3	bir-1	F1 Gro, Unc, pLva	pEmb	WT,Emb,Gro,Lva,Unc	Emb, pOoc	Emb	Emb	Emb	no
T28D9.4		WT	WT	WT	Lva	WT	WT	WT	no
W01A11.2		n/a	pEmb	Emb	Emb	Rbs, Emb, pOoc	Rbs, Emb, pOoc	Rbs ,Sck, Emb, pOoc	no
W01G7.3		n/a	Ooc, pEmb	WT,Ooc,Emb,Ste,Gro,Stp,Lva,Pvl	Ste, Pvl	Ste, pPvl	Rbs, pPvl, pEmb, F1 Lva	Ste, Pvl	no
W02D3.1		n/a	Rbs, pEmb	WT,Emb	Lva, Slm	pEmb, F1 Lva	pEmb, pOoc, F1 Lva	pEmb, pOoc, F1 Lva	no
W02D7.7	sel-9	WT	WT	WT,Gro,Unc,Pvl	F1 Lva	WT	F1 pLva	F1 Lva	no
W02D9.10		WT	WT	WT	Rbs, pLet	WT	WT	WT	no
W09C5.6	rpl-31	Pvl	Ste, pLet	WT,Emb,Ste,Stp,Pvl,Let	Lva	Ste	Lva	Lva	no
W09D6.4		WT	WT	WT	Rbs	WT	WT	WT	no
W09G12.3		WT	WT	WT	pLet, pBmd	WT	WT	WT	no
W10C8.2	pop-1	pPvl	Ste, pRup	WT,Emb,Ste,Led,Pvl,Rup	Ste, Pvl, 1 Muv	Ste, pPvl, pRup	Ste, pPvl, pRup	Ste, pPvl, pRup	no
Y105E8A.17	ekl-4	WT	WT	WT,Emb,Gro,Stp,Led,Ste,Unc	Ste, pPvl	Ste, pPvl	Ste, pPvl	Ste, pPvl	no
Y105E8B.1	lev-11	Sck, Lon, Bmd	Ste, pLet	WT,Bmd,Lon,Let,Sck,Ste	Let, no Lon	Ste, Lon	Ste, Lon	Ste, no Lon	no
Y106G6H.3	rpl-30	n/a	Ste	WT,Ste,Lva,Emb	Lva	Ste, Sma, pLva	Lva	Lva, pLvl	no
Y110A7A.1	hcp-6	WT	WT	WT,Emb	Ste, pLva	Ste, pPvl	Ste, pPvl, pLet	Ste, pPvl, pLet	no
Y110A7A.11		WT	WT	WT,Emb,Gro,Abs,Ste,Unc,Lva	Ste	WT	Ste, pLet	Ste, pLet	no
Y110A7A.4		n/a	Emb	WT,Emb,Bmd	Rbs, Emb	Emb	Emb	Emb	no
Y119C1B.8	tag-332	Sck, F1 pLva	pEmb	WT,Emb,Sck,Lva	Ste, pRup	Sck, pEmb, F1 pLva	Ste, Sck, Unc	Ste, Sck, Unc	no
Y18D10A.13	pad-1	n/a	pEmb	WT,Emb,Stp,Gro	Ste	Ste, pPvl, Ooc	Ste, pPvl, Ooc	Ste	no
Y18D10A.23		WT	WT	WT	Rbs	WT	WT	WT	no
Y23H5B.4		WT	WT	WT	Rbs	WT	WT	WT	no
Y23H5B.6		F1 pLva	Rbs	WT,Stp,Lva	Ste, Pvl	Rbs	Ste	Ste	no
Y25C1A.6		WT	WT	WT	Rbs	WT	WT	WT	no
Y37H9A.3		WT	WT	WT	Ste (low n)	WT	WT	WT	no
Y38E10A.3		WT	WT	WT	Ste, pPvl (low n)	WT	WT	WT	no
Y39A3CR.5		WT	WT	WT	Rbs	WT	WT	WT	no
Y39B6A.39		n/a	Ste	WT,Ste,Emb	Ste, pLva, pLvl	Ste	Ste	Ste	no
Y39E4B.1	tag-351	Lva, Dpy	n/a	WT,Emb,Gro,Unc,Stp,Dpy,Lva	earlier Lva	Ste, Dpy, Sck	Ste, Dpy, Sck, pPvl	Ste, Dpy, Sck, pPvl	no
Y40B1A.1		WT	WT	WT	Rbs, pLet	WT	WT	WT	no
Y41C4A.5	pqn-84	n/a	WT	WT	pRup	WT	WT	WT	no
Y41E3.11		n/a	Rbs, pRup	WT,Gro,Emb,Unc,Lva,Rup,Stp	Lvl	WT	Rbs, pRup	Rbs, pRup	no
Y41E3.2	dpy-4	n/a	Rbs	WT,Dpy,Unc,Lvl	Rbs, Dpy	Dpy	Dpy	Dpy	no
Y42G9A.3		WT	WT	WT	Rbs	WT	WT	WT	no
Y43F4B.6	klp-19	n/a	pEmb	Emb,Lva	Rbs, Emb	Ste, pPvl	Ste, pPvl	Ste, pPvl	no
Y48A6A.1	zig-5	WT	WT	WT,Emb	F1 pLva	WT	WT	WT	no
Y48B6A.13		n/a	Ste	WT,Ste,Unc,Clr,Sck,Emb	Lva, pLvl	Ste	Lva	Lva	no
Y48C3A.7	mac-1	n/a	Rbs	WT,Lva,Lpd	Ste	Ste	Ste	Ste	no
Y48G8AL.8	rpl-17	F1 Lva	Rbs	Ste,Emb,Gro,Lva,Dpy	Lva	Lva	Lva	Lva	no
Y51A2D.7		n/a	Ste	WT,Ste,Emb,Unc,Gro	Lva, pPvl	Ste, Slm, pPvl	Ste, Slm, pPvl	Ste, Slm, pPvl, pLva	no
Y52B11A.9		F1 Lva	pEmb	WT,Bmd,Emb,Rup,Unc,Gro,Stp,Lva	Ste	pEmb, F1 pLva, pBmd, pUnc	Ste, pRup	Rbs, pEmb, F1 pLva, pBmd, pUnc	no
Y54H5A.3	tag-262	pSck	Rbs	WT,Sck	Ste	Rbs, Sck	Ste, pLet	Ste, pLet	no
Y56A3A.20	ccf-1	n/a	Ste	WT,Emb,Ste	Ste, Let	Ste	Ste	Ste	no
Y56A3A.4	taf-12	n/a	Emb	WT,Emb	Rbs, Emb	Rbs, pOoc, Emb	Rbs, pPvl, pOoc, Emb	Rbs, pPvl, pOoc, Emb	no
Y57A10A.27		F1 Lva	Rbs	WT,Gro,Pch,Stp,Lvl,Lva,Sck	Ste, Pvl	Sck, Rbs, pEmb, F1pLva	Rbs, pPvl, F1 Lva	Rbs, pPvl, pRup, F1 Lva	no
Y57G11C.31		WT	WT	WT,Unc,Lvl,Lva,Bmd,Bli	Lva	WT	pLet, pEmb, F1 Lva	pLet, pEmb, F1 Lva	no
Y59H11AL.1		WT	WT	WT	Rbs, Sma	WT	WT	WT	no
Y60A3A.12	chk-2	WT	WT	WT	pEmb	WT	WT	WT	no
Y6D11A.2	tag-286	WT	WT	WT,Emb	Ste, pSlm, pLet	WT	Rbs, pEgl	Rbs, pEgl	no
Y71D11A.2	smr-1	n/a	pEmb	WT,Emb	Sck, Emb	WT	Ste	Ste	no
Y75B8A.30	pph-4.1	WT	WT	WT,Emb,Mei,Spd	pEmb, pLva	WT	pEmb	pEmb	no
Y80D3A.3		WT	WT	WT	Sck	WT	WT	WT	no
Y87G2A.10		Sck	pEmb	Unc,Lva,Gro,Emb,Sck	Sck, Emb	pEmb	high pEmb	Emb	no
Y8G1A.2	inx-13	WT	WT	WT,Unc,Rup,Stp,Gro	Ste	pPvl	pPvl, pRup, F1 Unc	pPvl, pRup, F1 Unc	no
ZC101.2	unc-52	n/a	Let	Emb,Unc,prz,Adl,Gro,Let	Rbs, Let	WT	Rbs, Prz, Let	Rbs, Prz, Let	no
ZC395.6	gro-1	WT	WT	WT,Ste	F1 Lva	WT	WT	WT	no
ZC404.5	srh-28	WT	WT	WT	pEmb, pLva	WT	WT	WT	no
ZC404.7		n/a, Lon	Ste, pRup	WT,Ste,Rup,Lon	Lvl	Ste, pRup	Ste, Slm, Pvl, pUnc	Ste, Slm, Pvl, pUnc	no
ZC513.4	vrs-1	F1 Lva	Rbs	WT,Emb,Gro,Clr,Lva	Ste	Ste	Ste	Ste	no
ZC64.3	ceh-18	WT	WT	WT	Ste	WT	WT	WT	no
ZC84.3		WT	WT	WT	Lva	WT	WT	WT	no
ZK1127.4		F1 Lva	Rbs	Emb,Pch,Clr,Gon,Gro,Unc,Lva	Ste, Sck	Rbs, F1 Lva	Ste	Ste	no
ZK1248.6	msp-64	WT	WT	WT, Emb	pEmb	WT	pEmb	pEmb	no
ZK265.6		pPvl	Rbs	WT,Pvl,Gro,Lva	Ste, pPvl	Rbs, pRol, F1 Lva	Ste	Ste	no
ZK265.7		WT	WT	WT	pEmb, F1 pLva	WT	WT	WT	no
ZK593.7	lsm-7	WT	WT	WT,Emb,Lva,Sck	pEmb	pEmb, F1 pLva	pEmb, F1 pLva	pEmb, F1 pLva	no
ZK632.2		WT	WT	WT,Pvl,Unc,Rup,Stp	Ste	WT	WT	WT	no
ZK637.3	tag-256	F1 Lva	pEmb	WT,Emb,Lva	Ste	pEmb, F1 Lva	pEmb, pOoc, F1 Lva	pEmb, pOoc, F1 Lva	no
ZK673.7	tnc-2	n/a	Ste	Lva,Ste	Lva	F1 pLva	Rbs, F1 Lva	Rbs, pLva, Fl Lva	no
ZK682.5		WT	WT	WT,Lva,Gro	Rbs, Gro	WT	Rbs, Gro	Rbs, Gro	no
ZK829.4		F1 Gro	Rbs	WT,Gro	Ste	Rbs, F1 Gro	Rbs, F1 Gro	High Rbs	no
ZK856.11		WT	WT	WT,Gro,Pch,Stp,Lva	Ste, Sck	Rbs	High Rbs, F1 pLva	High Rbs, F1 Lva	no
ZK973.6	anc-1	F1 Mlt	F1 pLvl	WT,Lvl,Mlt,Gro	F1 pLva	pEmb, high F1 pLvl, Mlt	high pEmb, F1 pLva, pLvl	F1 pLva	no

## Sheet: Table 1B
WS112 name	Locus	dsRNA injected	dsRNA co-injected with lin-35 dsRNA	RNAi in hpl-2	RNAi in lin-15B, eri-1	RNAi in lin-37	RNAi in lin-35 (n2239)	RNAi in rrf-3	RNAi in eri-1	RNAi in lin-15B	RNAi in lin-15A	RNAi in lin-35 (n2239)-2	candidate
F13B10.1	tir-1	#	#	Rbs	high Rbs, F1 Lva	Rbs, pEmb, F1 Lva	Ste, pLva, pLvl	Rbs, F1 Gro	Rbs, F1 Gro	Rbs, pLet, pEmb, F1 Lva	WT	Ste, pLet, pLva	YES, group of 5
F25H5.5	n/a	pEmb, F1 Lva	pEmb, F1 Lva	pEmb	Rbs, pPvl, F1 Lva, pSlu, pLvl	pEmb	Ste, Sck	F1 pLva, pUnc	pEmb, F1 Lva	Rbs, F1 Lva	WT	Ste, pSck	YES, group of 5
F35H8.3	zfp-2	WT	F1 Ste	WT	Rbs, F1 Gro	Rbs, pEmb, F1 Gro	Ste, pRup	WT	WT	Rbs, F1 Lva	WT	Ste	YES, group of 5
Y17G7B.2	n/a	#	#	Rbs, pEmb	Rbs, pLet, F1 pMuv	Rbs, pEmb	High Rbs, Let	WT	Rbs, F1 pLva	Rbs	WT	n/a	YES, group of 5
Y57A10A.19	rsr-2	#	#	Ste, Slm	Ste, Slm, pPvl	Ste, Slm, pPvl	Ste, Slm, pPvl, pLva	Rbs, pEmb, F1 Lva	Ste, Sck, pLet	Ste, Sck	Rbs, F1 pMuv	Ste	YES, group of 5
W05E10.3	ceh-32	#	#	WT	high Rbs, Sck, pLet, F1 Lva	WT	high Rbs, Sck, pLet, F1 Lva	Rbs, pEmb, F1 Lva	Rbs, pEmb, F1 Lva	high Rbs, Sck, pLet, F1 Lva	WT	n/a	YES, group of 31
B0336.6	n/a	#	#	Ste, pPvl, pLet	Ste, pPvl, pLet	Rbs, pPvl, pLet, pEmb, F1 Lva	Ste, pPvl, pLet	Rbs, pPvl, F1 Lva	Rbs, pPvl, F1 Lva	high Rbs, pPvl, pSck, pEmb, F1 Lva	Rbs, pPvl,pEmb, F1 pLva, pBmd	high Rbs, Sck, pLet, Emb	YES, group of 31
B0547.1	csn-5	#	#	Rbs, pEmb, F1 Lva	Ste, pLet	Rbs, F1 Lva	Ste	Rbs, Stp	Rbs, pPvl, F1 pLva	Ste	WT	Ste, pLet	YES, group of 31
C09G12.8	ced-10	#	#	Rbs, F1 pLva	high Rbs, Sck, Pvl, F1 Lva	Rbs, pPvl, pLet	Rbs, F1 pLva, 1 bi-vulva	WT	Rbs, F1 Lva	Rbs, F1 Lva	WT	n/a	YES, group of 31
C24H12.5	n/a	#	#	WT	Rbs, pRup, F1 pLva, pUnc, pSlm, pPvl, Stp	Rbs, pEmb, F1 pPvl, Stp	Ste, Sck	WT	WT	Ste, Sck, pPvl	WT	n/a	YES, group of 31
C26E6.8	ula-1	#	#	pEmb	high Rbs, F1 Him	Rbs, pLet, pEmb, F1 Lva, Unc	Rbs, pLet, pEmb, F1 Lva, Unc	Rbs, F1 pLva	High Rbs, Stp	Rbs, Emb	pEmb	n/a	YES, group of 31
C36B1.8	n/a	Po Rbs, F1 Rbs, pMuv, pBmd, F2 pEmb	Po Rbs, F1 Rbs, pMuv, pBmd, pHim, F2 pEmb	Ste, pLon	Ste, Sck	Rbs, Sck, F1 Lva	Ste, Sck	pLon, F1 pBmd	F1 pBmd	Rbs, F1 Lva	F1 pBmd	n/a	YES, group of 31
F29C4.2	n/a	#	#	Rbs, pEmb, F1 pLva	Lva, Slm	Rbs, Stp, F1 pLva	Lva, Slm	Rbs, pUnc, pEmb, F1 pLva	Rbs, pUnc, pEmb, F1 pLva	Ste, pUnc, pPvl	Rbs, pEmb, F1 pLva	Ste, pUnc	YES, group of 31
F38B7.5	duo-1	#	#	F1 Him	Rbs, pLet, Emb	Rbs, Sck, pLet, pEmb, F1 Gro, Him	Rbs, Sck, pLet, pEmb, F1 Gro, pLva, Him	WT	pEmb, F1 Him	Rbs, Emb	F1 Him	High Rbs, pEmb, F1 Him, pLva	YES, group of 31
F41E6.4	smk-1	#	#	pEmb	Rbs, Sck, pEmb, F1 Lva	Rbs, Sck, F1 Gro	Ste, Sck, pLet	WT	pEmb	Ste, Sck, pLet	pEmb	n/a	YES, group of 31
F43C1.2	mpk-1	Po Rbs, Stp	Po Rbs, Stp	Rbs, F1 Lva	Ste, pLet	Rbs, F1 Lva	Ste, Sck, pLet	Rbs, F1 pLva, Stp	Rbs, F1 Lva	Ste, pLet	WT	n/a	YES, group of 31
F44E5.1	n/a	#	#	Rbs, F1 Gro	high Rbs, F1 Lva	Rbs, F1 Lva	high Rbs, F1 Lva	WT	Rbs, F1 pLva	F1 pLva	WT	high Rbs, pEmb, F1 Lva	YES, group of 31
F46A9.4	skr-2	Po Sck, Rbs, pEmb, pLva, Stp	Po Sck, Rbs, pEmb, pLva, Stp	pEmb, F1 Lva	Ste, pPvl, pLet	Ste, pPvl, pLet	Ste, pPvl, pLet	pEmb, F1 Lva	Ste, pPvl	Ste, pPvl, pLet	pEmb, F1 Lva	n/a	YES, group of 31
F49B2.5	src-2	#	#	Rbs, pEmb	Rbs, Emb	pEmb	Rbs, Emb	pEmb	pEmb, F1 pPvl	Rbs, pEmb, pOoc	pEmb	Rbs, Sck, pLet, high pEmb, F1 Lva	YES, group of 31
F54C8.2	n/a	#	#	Ste, Sck, pPvl	Ste, Sck, pPvl	Rbs, Sck, pPvl, pEmb F1 pLva	Ste, Sck, pPvl	pEmb	pEmb, F1 pPvl	pEmb, F1 pPvl	pEmb	Rbs, Sck, pPvl, pEmb, F1 pLva	YES, group of 31
M01B12.3	arx-7	pEmb, pLva, F1 fertile	pEmb, pLva, F1 fertile	Rbs	Ste, Sck	Rbs, F1 pLva, Stp	high Rbs, Sck, pLet, F1 Lva	Rbs, F1 pLva	Rbs, pEmb, F1 Lva	Ste, Sck	WT	n/a	YES, group of 31
R08C7.3	htz-1	pEmb, Lva	pEmb, Lva	high Rbs, F1 Lva	Ste, pRup	Rbs, pEmb, F1 Lva	Ste, Sck, pLvl	Rbs, Him	Rbs, pEmb, F1 Lva	Ste, Sck, pPvl	WT	n/a	YES, group of 31
T12F5.1	n/a	#	#	Rbs,pSck, pPvl, Emb	Ste, Sck, pPvl	Rbs, Sck, pLet, pPvl, F1 Lva	Ste, Sck, pPvl	pEmb	pEmb, F1 Him, pBmd, pPvl, Stp	Rbs, pEmb, F1pLva, pPvl, pBmd, Stp	pEmb, F1 Him	Rbs, high Emb	YES, group of 31
T19E7.2	skn-1	#	#	Rbs, pLet, Emb	Rbs, pLet, pLvl, Emb	Rbs, pLet, Emb	Ste, Let, pLvl	Rbs, Emb	Emb	Ste, Sck	Emb	Ste, Sck, pSma	YES, group of 31
T23H2.5	rab-10	Clr, F2 pEmb, pOoc, pBmd, pLva	Rbs, Clr, pLva, F2 pEmb, pLva	Rbs, Sck, pEmb, F1 pLva	Ste, Sck, pLet	WT	Ste, Sck, pLet	Rbs	Rbs, pEmb	Rbs, pPvl, pRup, F1 pLva	Rbs, pEmb	Ste, Sck, pPvl	YES, group of 31
T24H10.7	n/a			Rbs, pLet, pEmb, F1 Lva	Ste, Slm, pLva	high Rbs, pLet, pEmb, F1 Lva	Ste, pLet	Rbs	Rbs, pLet, F1 Lva	pLet	WT	high Rbs, pLet, F1 Lva	YES, group of 31
Y105C5B.13	skr-10	#	#	Rbs, pEmb, F1 Lva	Rbs, pEmb, F1 Lva	WT	Rbs, pEmb, F1 Lva	F1 pBmd	low pEmb, F1 pBmd	F1 pBmd	WT	Rbs, higher pEmb, F1 Lva, pBmd	YES, group of 31
Y111B2A.15	n/a	#	#	Rbs, Sck, F1 Lva	Ste, Let	Rbs, F1 pLva	Rbs, Let, F1 Lva	Rbs, F1 Lva, pUnc, pSlu	Rbs, F1 Lva, pUnc, pSlu	Sma, pLet, F1 Lva, Unc	F1 pLva, pUnc	pLet, F1 Lva, Unc	YES, group of 31
Y48A6C.2	n/a	#	#	WT	Ste, Let	Rbs, pLet, pEmb, F1 Lva	Ste, Let	Rbs	Rbs, F1 pLva, Stp	Rbs, Let, F1 Lva	WT	Rbs, pLet	YES, group of 31
Y48A6C.5	pha-1	Lva	Lva	WT	Ste, pLet	Rbs, F1 Lva	Ste	WT	Rbs, F1 Lva	Ste, pSck	WT	Ste, pSck	YES, group of 31
Y48E1B.12	csc-1	#	#	Rbs, pEmb, F1 Bmd	Rbs, Sck, Emb	Rbs, pEmb, F1 Bmd	High Rbs, Sck, Emb	pEmb, F1 pBmd	Rbs, pEmb, F1 Bmd	high Rbs, Emb	pEmb	n/a	YES, group of 31
Y51H1A.6	n/a	#	#	high Rbs, F1 Lva	Ste, pPvl, pLet	high Rbs, F1 Lva	Ste	Rbs	Rbs	high Rbs, F1 Lva	n/a	high Rbs, F1 Lva	YES, group of 31
Y54E10A.15	cdt-1	#	#	Ste	F1 Lva	F1 Lva	F1 Lva	Ste	Ste	Ste, Slm	Rbs, Emb	Ste, Unc, pSlm, pLva, pBmd	YES, group of 31
Y55F3AM.3	n/a	#	#	Rbs, Stp, F1 pLet, pLvl, pPvl	Ste, Sck, pLet	high Rbs, F1 Lva	Ste, Sck, pLet	WT	pEmb, F1 Lva	WT	WT	n/a	YES, group of 31
Y56A3A.1	ntl-3	pEmb, Gro, Rbs, Sck, F2 pEmb	pEmb, Gro, Rbs, Sck, F2 pEmb	Lva, pLvl	Lva, pLvl	Lva, pLvl	Lva, pLvl	pLet, pEmb	Rbs, pEmb	Rbs, pPvl, pEmb, F1 Gro	pEmb	Ste, Sck	YES, group of 31
Y71H2B.6	mdt-19	#	#	Ste, Sck	Ste, Sck	Rbs, Sck, pEmb, F1 Lva	Ste, Sck	Rbs, F1 pSma, Stp	Rbs, F1 pSma, pPvl, Stp	Rbs, Sck, pLet, pEmb, F1 Lva	F1 pSma	high Rbs, pLet, pEmb, F1 Lva	YES, group of 31
C06A8.4	skr-17	#	#	Rbs, pEmb, F1 Gro	Ste, Sck	Rbs, Sma, pPvl	Rbs Sck, F1 Lva	pEmb, F1 pLva	pEmb, F1pLva	Rbs, pLet, pEmb, F1 Lva	WT	Rbs, pLet, pEmb, F1 Lva	YES, group of 21
C08B11.2	hda-2	#	#	Lvl	Lvl	Lva, pLvl	Lvl	Rbs, pEmb, F1 Lva, pUnc, pLvl, pSlu	Rbs, pEmb, F1 Lva, pUnc, pLvl, pSlu	Ste, pUnc, pSlu, pLva, pLvl	pEmb	Ste, pUnc, pLva, pLvl	YES, group of 21
C18E9.4	n/a	#	#	Ste, Sma, pPvl	Ste, Slm	Ste, Sma, pPvl	Ste, Slm	high Rbs, pEmb, F1 Lva	Rbs, pEmb, F1 Lva	Ste	Rbs, pEmb, F1 Lva	Ste	YES, group of 21
C48B6.2	n/a	#	#	Ste, Sck, pPvl, pLet	Ste, Sck, pPvl, pLet	Ste, Sck, pPvl, pLet	Ste, Sck, pPvl, pLet	Ste	high Rbs, F1 Lva	Ste, pLva	Rbs, F1 Lva	Ste, pLva	YES, group of 21
F32D1.2	n/a	#	#	Lvl	Lvl	Lvl	n/a	high Rbs, pLet, pEmb, F1 Lva, pUnc	high Rbs, pLet, pEmb, F1 Lva, pUnc	Ste, pLet	Rbs, pLet, F1 Gro, Stp	Ste, Let	YES, group of 21
F37C12.1	n/a	#	#	Lva, pLvl	Lva, pLvl	Lva, pLvl	Lva, pLvl	high Rbs, pLet, Emb	high Rbs, pLet, Emb	Ste, Slm, pLet, pLvl, pLva	high Rbs, Emb	Ste, pSlm, pLvl	YES, group of 21
F38A6.1	pha-4	#	#	Lvl	Lvl	Lvl	Lvl	Ste, pLet	Ste, pLet	Ste, Sma, pLvl	Ste, pPvl	Ste, Sma, pLva, pLvl	YES, group of 21
F49H12.1	lsy-2	Rbs, pPvl, pRup, Sck, Stp	Rbs, pLva, pLvl, pPvl, pRup,Sck, Stp	high Rbs, pEmb, F1 Lva	Ste, pLet	Ste, Slm	Ste, pLet	Rbs, pEmb	Rbs, pEmb	high Rbs, pEmb, F1 Lva	WT	high Rbs, pLet, F1 Lva	YES, group of 21
F56F11.4	n/a	#	#	Lva, pUnc	Lva, Unc, Slu	Lva, Unc, Slu	Lva, Unc, Slu	Ste, pLva, pUnc	Ste, Sck, pLva	Lva, pUnc	Rbs, pEmb, F1 pLva	n/a	YES, group of 21
K01H12.2	n/a	#	#	high Rbs, Sck, pPvl, pRup, F1 Lva, pLvl	Ste, Sck, pPvl	high Rbs, Sck, F1 Lva	high Rbs, pLet, pEmb, F1 Lva	Rbs	WT	high Rbs, F1 Lva	WT	high Rbs, F1 Lva, pBmd	YES, group of 21
K07E8.3	sdz-24	#	#	pLva, Lvl	pLva, Lvl	pLva, Lvl	pLva, Lvl	Rbs, pDpy, pEmb, F1 Lva, pDpy	Rbs, Dpy, pEmb, F1 Lva, pDpy	Let, pLvl	n/a	Lva, pLvl	YES, group of 21
R10H10.2	spe-26	#	#	Ste, pPvl	Ste, pPvl	Ste, pPvl	Ste, pPvl	Rbs, pOoc	Rbs, pEmb, Ooc	Ste, Ooc	Rbs, pOoc	Ste, Ooc	YES, group of 21
R144.7	larp-1	#	#	high Rbs, pSma, pLet, F1 Lva	Ste, pSma	Ste, pSma	Ste, pSma, pDpy	Rbs, pEmb, F1 Lva	Rbs, F1 Lva	high Rbs, F1 Lva	WT	Ste, pRup	YES, group of 21
T02C12.2	n/a	#	#	Ste, Sck, pLet, pPvl	Ste, Sck, pLet, pPvl	Ste, Sck, pLet, pPvl	Ste, Sck, pLet, pPvl	Rbs, Sck, pPvl, F1 Lva	Rbs, Sck, pPvl, F1 Lva	Ste, Sck, pPvl	Sck, pPvl, F1 Lva, pLvl, pPvl	Ste, Sck, pPvl	YES, group of 21
T09B4.1	n/a	#	#	Ste, Slm, pPvl	Ste, Slm, pPvl	Ste, Slm, pPvl	Ste, Slm, pPvl	WT	WT	Ste, pPvl	WT	high Rbs, pPvl, F1 Lva	YES, group of 21
T11G6.8	n/a	#	#	Lva	Lva	Lva	Lva	Ste, Sck, pPvl, pLet	Ste, Sck, pPvl, pLet	Ste, Slm, pLva, pUnc, pLvl	Ste, Sck, pPvl, pLet	Ste, Slm, pLva, pUnc, pLvl	YES, group of 21
T13F2.7	n/a	#	#	Lva	Lva	Lva	Lva	Ste, pPvl	Ste, pPvl	Ste, Slm, pLva	Ste, pPvl	Ste, pLva	YES, group of 21
T23G5.1	rnr-1	#	#	Lva, pLvl	Lva, pLvl	Lva, pLvl	Lva, pLvl	Ste, pUnc	Ste, pUnc	Ste, Slm, Unc, pSlu	Ste	Ste, Slm, Unc, pSlu	YES, group of 21
W02F12.5	n/a	#	#	Lva	Lva	Lva	Lva, Unc	Ste, pLva	Ste, pLva	Lva, pUnc	Ste, pLva	Lva, pUnc	YES, group of 21
Y47D3B.7	sbp-1	#	#	Lva, pLvl	Lva, pLvl	Lva, pLvl	Lva, pLvl	Ste, Slm, pSck	Ste, Slm, pSck	Lva, pLvl	Rbs, Sck, pEmb, F1 Lva	Lva, pLvl	YES, group of 21
Y76B12C.7	n/a	#	#	Lva, pLvl	Lva, pLvl	Lva, pLvl	Lva, pLvl	Ste, pLva	Ste, Sma, pLva	Lva	Rbs, pEmb, F1 Lva	Lva, pDpy	YES, group of 21
B0035.11	n/a	#	#	Rbs, pPvl, Sck, F1 Lva	Ste, Sck, pPvl	Rbs, pPvl, Sck, F1 Lva	Rbs, pPvl, Sck, F1 Lva	Ste, Pvl, pSma	Rbs, pPvl, F1 Lva	Rbs, Pvl, F1 Lva	Rbs, pPvl, F1 Lva	Rbs, Sck, F1 Lva	NO
B0286.4	ntl-2	#	#	Ste, Sma, Sck, pLet, pPvl	Ste, Sma, Sck, pLet, pPvl	Rbs, Sma, Sck, pLet, pPvl	Ste, Sma, Sck, pLet, pPvl	Ste, Sck, pLet, pLva	Rbs, pLet, pLva, F1 Lva, pUnc	Ste, Let, pLva	Rbs, F1 Lva	Ste, pLet, pLva	NO
B0464.7	baf-1	#	#	Ste, Slm, pPvl, pLet	Ste, Slm, pPvl, pLet	Ste, Slm, pPvl, pLet	Ste, Slm, pPvl, pLet	Ste, pPvl, pLet	Ste, Pvl, pLet	Ste, Pvl, pLet	Ste, pLet	Ste, pPvl, pLet	NO
B0491.5	n/a	#	#	Ste	Ste, pSma	ste, pSma	Ste	Ste	Ste	Ste	Ste	Ste	NO
B0513.1	lin-66	#	#	Rbs, pLet, pPvl	Rbs,Sck, pPvl, pLet, F1 pUnc	Rbs, pPvl, pLet, F1 pPvl	Rbs, pLet, pPvl, F1 pUnc	Rbs, pLet, F1 pSlu, pLvl, pPvl	high Rbs, pLet, F1 pSlu, Lvl	Rbs, pLet, pPvl, F1 pSlu, pLvl, pPvl	F1 pLvl	n/a	NO
B0513.7	n/a	#	#	Rbs, F1 Gro	Ste	Ste	Ste	high Rbs, F1 Lva	Rbs, F1 Lva	high Rbs, pEmb, F1 Lva	Rbs, pEmb, F1 pLva	high Rbs, pEmb, F1 Lva	NO
C01F1.2	n/a	#	#	high Rbs, Sck, F1 Lva, Stp	Ste, Sck	high Rbs, Sck, pEmb, F1 Lva	Ste, Sck	high Rbs, pEmb, F1 Lva	Rbs, pLet, pEmb, F1 Lva	Ste, pPvl	Rbs, F1 Lva	Ste	NO
C04A11.3	tag-334	#	#	WT	F1 pLva	WT	F1pLva, pUnc	WT	F1 pLva, pUnc	F1 pLva, pUnc	WT	n/a	NO
C06E7.1	n/a	#	#	Rbs, Stp	Lva	Lva	Lva	Rbs, F1 pLva, Stp	Rbs, F1 pLva	high Rbs, F1 Lva	WT	Rbs, pRup, F1 pLva	NO
C07D10.4	nas-7	#	#	WT	WT	WT	pLet	Rbs, pEmb	Rbs	Rbs	WT	Rbs, pSma	NO
C13B9.1	n/a	#	#	WT	WT	WT	WT	WT	WT	WT	Muv	WT	NO
C18A3.5	n/a	#	#	F1 pUnc	Rbs, F1 Lva	F1 pLva, pUnc	F1 pLva, pUnc	F1 pLva, pUnc	Rbs, F1 Gro, Stp	F1 pLva, pUnc	WT	n/a	NO
C18D11.4	rsp-8	#	#	Ste, pPvl	Ste, pPvl	Rbs, pPvl	Ste, pPvl	Ste, Sck	Ste, Sck, pPvl	Ste, Sck, pPvl	Ste, Sck	Ste, Sck, pPvl	NO
C23H4.1	cab-1	#	#	Rbs, pEmb, F1 pLva	Rbs, pEmb, F1 pLva	Rbs, pEmb, F1 pLva	Rbs, pEmb, F1 pLva	pEmb	WT	WT	WT	WT	NO
C27A2.3	ify-1	#	#	Ste	Ste	high Rbs, Emb	Ste	Ste	Ste	Ste	Emb	Ste	NO
C29E4.8	n/a	#	#	Ste, Sma, Slm, pPvl	Ste, Sma, Slm, pPvl	Ste, Sma, Slm, pPvl	Ste, Sma, Slm, pPvl	Ste, pPvl	Ste, pPvl	Ste, pSma	Rbs	Ste, pSma	NO
C33H5.7	n/a	#	#	high Rbs, pEmb, F1 Lva	Ste, pPvl	Ste, pLet	high Rbs, pLet, pEmb, F1 Lva	Rbs, pEmb	Rbs	high Rbs, pEmb	WT	Rbs, pEmb	NO
C35B1.1	ubc-1	#	#	Lva, pLvl	Lva, pLvl	Lva, pLvl	Lva, pLvl	Lva, pLvl	Lva, pLvl	Lva, pLvl	Lva, pLvl	Lva, pLvl	NO
C36B1.7	n/a	#	#	WT	Rbs, pEmb	WT	Rbs	pEmb	pEmb	pEmb	pEmb	pEmb	NO
C37A5.9	pry-1	#	#	Lva, pLvl	Lva, pLvl	Ste, Sck,pLva, pLvl	Lva, pLvl	Ste, Pvl, pRup	Rbs, pPvl, pRup, F1 pLva, pSlu, pLet	Ste, Pvl, pSlm, pSma	F1 Pvl	Ste, Pvl, pSma, pRup	NO
C39E6.1	lon-2	#	#	F1 pLon	pLon, F1 pLon	F1 pLon	F1 pLon	pLon, pEmb	F1 pUnc, pLva	Rbs, F1 pLva, pLon	WT	Rbs, F1 pLva	NO
C41G7.2	klp-16	#	#	Rbs, pEmb, F1 Lva	Ste	pEmb, F1 Lva, Him	Rbs, pEmb, F1 Lva	pEmb, F1 Him	pEmb, F1 Him	pEmb, F1 Him	pEmb, F1 Him	pEmb, F1 Him	NO
C45G3.3	gip-2	#	#	high Rbs, pPvl, F1 Lva	Ste, pPvl	Ste, pPvl	Ste, pPvl	Ste, pPvl	Ste, pPvl	Ste, pPvl	Ste, Pvl	Ste, pPvl	NO
C49H3.8	n/a	#	#	high Rbs, pLet, F1 Lva	Ste, pLet	Ste, pLet	high Rbs, Sck, pLet, F1 Lva	Rbs, pEmb, F1 pLva	Rbs, pEmb, F1 pLva	Rbs, F1 Lva	Rbs, pEmb, F1 pLva	Rbs, pEmb, F1 pLva	NO
C54C6.2	ben-1	#	#	Ste, Sck, pRup	Ste, Sck, pRup	Ste, Sck, pRup	Ste, Sck, pRup	Rbs, pSma, pPvl, pLet, F1 Lva	Ste, pPvl, Sma, pLet	Ste, Sma, pLet	pPvl	Ste, Sma, pPvl, pLet	NO
C54H2.5	sft-4	#	#	Rbs, pLet	Rbs, pLet, F1 Lva, pUnc	Rbs, pLet, F1 pLva, pPvl, pUnc, Stp	Rbs, pLet, F1 pLva, pPvl, pUnc, Stp	Rbs, pLet, F1 pLva, pPvl, pUnc, Stp	high Rbs, Sck, F1 Lva, pUnc	Rbs, pLet, F1 Lva, pUnc	Rbs, F1 pLva, pUnc	n/a	NO
CD4.4	n/a	#	#	Rbs, pPvl, pEmb, F1 Lva	Rbs, pPvl, pEmb, F1 Lva	pPvl, pEmb, F1 Lva	Rbs, pRup, pEmb, F1 Lva	Rbs, pEmb, F1 Lva	n/a	high Rbs, pPvl, Emb	pRup, pEmb, F1 Lva	n/a	no
D1081.2	unc-120	#	#	pEmb, F1 Lva	Ste, pLet	WT	Rbs, pLet, F1 Lva	Rbs, pUnc, F1 pLva, Unc, Stp	Rbs, pUnc, pLet,	Ste, pUnc, pRup	pLet	high Rbs, pUnc, pLet, F1 Lva, Unc	NO
D2030.4	n/a	#	#	Rbs, pEmb, F1 Lva	Ste, pPvl	high Rbs, F1 Lva	Rbs, pEmb, F1 Lva	Rbs, pEmb, F1 Lva	n/a	High Rbs, Emb	Rbs, pEmb, F1 Lva	n/a	no
D2096.6	n/a	#	#	Rbs, Sck, F1 pLva	Rbs, Sck, F1 pLva	WT	Rbs, Sck, F1 pLva	Sck	Rbs, Sck	Sck	WT	Sck	NO
DY3.2	lmn-1	#	#	Ste, Sck	Ste, Sck	Rbs, pPvl, Emb	Ste, Sck	Ste, Sck	Ste, Sck	Ste, Sck	high Rbs, Sck, Emb	Ste, Sck	NO
E04F6.4	n/a	#	#	Ste, pSlm	Ste, Slm, pLva, pLvl	Ste, Slm, pPvl	Ste, Sck, pPvl	Rbs, pEmb, F1 Lva	pEmb	Rbs, pPvl, pSlm	WT	Rbs, pEmb, F1 Lva, pLvl	NO
F07A5.7	unc-15	#	#	Rbs, F1 Lva, pUnc	Rbs, Slm, pLet, F1 Lva	Rbs, F1 Lva, pUnc	Rbs, Slm, pLet, F1 Lva	pEgl, F1 pUnc	pEgl, pPrz, F1 pUnc	Rbs, pEgl, pPrz, F1 pUnc	pEgl, F1 pUnc	Rbs, pEgl, Prz, F1 pUnc	NO
F08B1.1	vhp-1	#	#	Lva	Lva, pLvl	Lva	Lva, pLvl	Lva	Lva, pLvl	Lva, pLva	F1 Lva	n/a	NO
F08B4.5	n/a	#	#	Ste, pLet	Ste, Sck, pPvl, pLet	Ste, Sck, pLet	Ste, Sck, pLet	Ste	Rbs, Pvl, F1 Pvl, Stp	Ste	Rbs, pEmb	Ste	NO
F09E10.5	n/a	#	#	WT	WT	WT	WT	n/a	n/a	n/a	n/a	n/a	NO
F09F9.4	n/a	#	#	Rbs, Sck, pLet, F1 Lva	Ste, pPvl, pLet	high Rbs, pEmb, F1 Lva	Ste, pPvl, Let	Ste	Ste, Sck	Ste, Sck	Ste	Ste, Sck	NO
F09G8.3	n/a	#	#	Ste, pPvl	Ste, pPvl	Ste, pPvl	Ste, pPvl	Ste	Rbs, pEmb, F1 Lva	Rbs, Emb	Rbs, pEmb, F1 pLva	Ste	NO
F10C5.1	mat-3	#	#	Ste	Ste	Ste, pPvl	Ste, pPvl	Ste, pPvl, pRup	Ste, pPvl, pRup	Ste, pPvl	Rbs, pRup, Emb	Ste, pPvl, pRup	NO
F11A10.5	n/a	#	#	F1 pLva	high Rbs, F1 Lva	F1 pLva	Rbs, F1 Lva	Ste, Sma	high Rbs, F1 Lva, pDpy	Ste, pSma, pLet	Rbs, Sma	high Rbs, Sma, pLet, F1 Lva, pDpy	NO
F11H8.4	cyk-1	#	#	Ste, Sck, pLet	Ste, Sck	Ste, Sck, pLet, pPvl	Ste, Sck, pLet	Ste, Sck, pPvl, pLet	Ste, Sck, pLet	Ste, Sck, pLet	Ste, Sck, pLet	n/a	NO
F13C5.2	n/a	#	#	high Rbs,pLet,pLvl, F1 Lva	Lvl	Lvl	Lvl	Rbs, pLvl, pEmb, F1 Lva, pUnc	Ste, Let, pLvl	Lvl	pEmb, F1 Lva, pUnc	n/a	NO
F13E6.2	n/a	#	#	Rbs, Mlt, F1 Lva	Ste, Sck, pLet	Rbs, Mlt, F1 Lva	Ste, Sck, pLet	Rbs, Sck, pLet, F1 Lva	Rbs, Sck, pLet, F1 Lva	Rbs, Sck, pLet, F1 Lva	Rbs, Sck, Stp	n/a	NO
F21H12.5	fbf-2	#	#	Ste	Ste, Sck	Rbs,F1 Him, pPvl, Stp	Ste, Sck, pLet	Ste	Ste, Sck	Ste, Sck	Ste, Sck, pLet	n/a	NO
F22B3.4	n/a	#	#	pEmb	Ste	Rbs, F1 pLva, Stp	Ste, Ooc	pEmb	Ste, Ooc	Rbs, Emb	pEmb	n/a	NO
F23B2.13	n/a	#	#	F1 Lva, Slm, pSlu	Lva	Ste, pPvl	Ste, Sck	pLon, F1 Lva, Pvl, pSlm	Lva	Ste, Slm	Rbs, Stp, pBiv	n/a	NO
F23H11.5	n/a	#	#	Ste, Slm	Ste, Slm	Ste, Slm	Ste, Slm	Ste, pSlm	Ste	Ste, pSlm	Ste	Ste, Slm	NO
F25B4.9	clec-1	#	#	Rbs, F1 Gro	Rbs, Dpy, pPvl, pRup	pDpy, pRup, F1 Dpy, pPvl	Rbs, Dpy, pRup, F1 Dpy, Gro	Dpy, pSck, F1 pDpy	Dpy, pSck, F1 pDpy, pPvl	Dpy, pSck, F1 pDpy, pPvl	Dpy, pSck, F1 pDpy	pRup, Dpy, pSck, F1 pDpy	NO
F25G6.6	nrs-2	#	#	WT	Ste, pLva	Rbs, pLet, F1 Lva	high Rbs, pLet, F1 Lva	WT	WT	Ste, pLet, pLva	WT	n/a	NO
F25H2.11	tct-1	#	#	Rbs	Ste	Rbs, pEmb, F1 Lva	Ste	Rbs	Ste	Ste	Rbs	n/a	NO
F25H2.5	n/a	#	#	pSck	Ste, Sck	Rbs, pSck, F1 pPvl, Stp	Ste, Sck	Rbs	high Rbs,Sck, F1 Lva	Ste, Sck	WT	n/a	NO
F25H5.6	n/a	#	#	high Rbs, Stp	Ste, pLet	Ste	Ste, pLet	Rbs, pLet, pEmb, F1 Lva	Rbs, pLet, pEmb, F1 Lva	high Rbs, pLet, F1 Lva	Rbs	high Rbs, pLet, F1 Lva	NO
F26F4.11	n/a	#	#	Ste, Slm, pPvl	Ste, Slm, pPvl, pLva	Ste, Sma, pPvl, pLva	Ste, Slm, pPvl, pLva	Rbs, pEmb	Rbs, pEmb	Rbs, pEmb	pEmb	Rbs, pEmb, F1 Lva	NO
F29B9.11	n/a	#	#	Rbs, F1 Gro, Stp	Ste	Ste	Ste	Rbs, F1 Gro	high Rbs, F1 Lva	Ste	WT	n/a	NO
F29D11.2	n/a	#	#	WT	Lva	F1 pLva, pDpy, pPvl, pLet	Rbs, pEmb, F1 Dpy, Lva, pLvl	Rbs,pEmb, F1 Dpy, pLva, Stp	Ste	Rbs, F1 Dpy, Lva, pLvl	F1 pLva, pDpy, pPvl, pLet	n/a	NO
F30A10.5	stl-1	#	#	pLet	pLet, pEmb, F1 pLva	pLet, F1 pLva	Sck, pLet, F1 pLva, pLvl	WT	pLet, pEmb, F1 pLva	pLet, F1 Lva	WT	n/a	NO
F32D1.5	n/a	#	#	WT	WT	WT	WT	Rbs, pEmb, F1 Gro	WT	Rbs	Rbs, F1 Gro	Rbs, pLva	NO
F33D11.10	n/a	#	#	Lva	Lva	Lva	Lva	Lva, pLvl	Lva, pLvl	Lva, pLvl	Lva, pLvl	Lva, pLvl	NO
F35C8.7	n/a	#	#	Ste, Sck, pRup	Ste, Sck	Rbs, Sck	Ste, Sck, pLet	high Rbs, pBli, F1 pLva, Stp	high Rbs, pBli, F1 pLva, Stp	Ste, pPvl	Rbs	Ste, pLet	NO
F35G12.5	n/a	#	#	Sck, pEmb	Rbs, Sck, F1 Lva	Sck	Rbs, Sck, F1 Lva	Sck	Sck, pEmb	Sck	pSck	Sck, pEmb	NO
F36H1.4	lin-3	#	#	Ste, Sck	Ste, Sck	Ste, Sck	Ste, Sck	Ste	Ste, pLon	Ste, pLon	Ste	Ste	NO
F37A4.8	isw-1	#	#	Ste, pPvl, pLet	Ste, pPvl, pLet	Rbs, Stp, F1 pLva	Ste, Sck, pLet	high Rbs, F1 pPvl, pLva, pLvl, Stp	Rbs, pPvl, F1 Pvl, pLvl, pLva, Stp	high Rbs, pPvl, F1 pLva, pLvl	Rbs, F1 pPvl, pLva, pLvl, Stp	Ste, pPvl	NO
F39H2.2	cyn-14	#	#	Ste, Sck, pPvl	Ste, Slm, Pvl	Ste, Pvl	Ste, pPvl, pLet	high Rbs, pEmb, F1 Lva	Ste	Ste, Pvl	Rbs, pEmb, F1 pLva	Ste	NO
F40F12.7	n/a	#	#	high Rbs, Sck, Emb	Ste, Sck, pLva	Ste, Sck, pLva	Ste, Sck, pLva, pLvl	Ste, Sck,pPvl, pLva	Ste, pLva, pLet	Ste, pLva	Rbs, Sck, F1 Lva, pEmb	n/a	NO
F40F8.9	lsm-1	#	#	WT	Rbs, pLet	WT	Rbs, pLet	Rbs, pLet, F1 pLva	Rbs	Rbs, pLet, pEmb, F1 pLva	WT	Rbs, pLet, pEmb, F1 pLva	NO
F41C3.4	n/a	#	#	Rbs, Sck, pLet, F1 Lva	Ste, Sck, pLet, pSlm	high Rbs, Sck, pLet, F1 Lva	high Rbs, Sck, pLet, F1 Lva	high Rbs, F1 Lvl	high Rbs,pEmb, F1 pLvl, pPvl	high Rbs, F1 Lvl	Rbs, F1 pLva	Ste, Sck	NO
F42A8.2	tag-55	#	#	high Rbs, F1 Lva	Ste	Ste	Ste	high Rbs, pEmb, F1 Lva	Ste	Ste	high Rbs, pEmb, F1 Lva	n/a	NO
F42G2.6	n/a	#	#	high Rbs, pEmb, F1 Lva	Lva, pLvl	Lva, pLvl	Lva, pLvl	Rbs, pLet, F1 Lva	Rbs, pPvl, F1 Lva	Ste, Slm, pLet	WT	Ste, pSlm, pLet	NO
F42G8.3	pmk-2	#	#	WT	Rbs, pPvl, F1 pLva, Stp	Sck, F1 pLva, Stp	pLet, pEmb, F1 pLva, Stp	WT	pEmb, F1 Lva	F1 pLva, Stp	WT	n/a	NO
F43G9.5	n/a	#	#	WT	Ste, Pvl	pPrz, F1 pPrz	pPrz, F1 pPrz	WT	pEmb, F1pLva	Rbs, pPrz, pEmb, F1 pUnc	WT	n/a	NO
F44A6.2	sex-1	#	#	Rbs, F1 Dpy, Lva, pLvl	Ste, pRup	Rbs, pRup, F1 Dpy, Lva, pLvl	Ste, pLet	Rbs, F1 Dpy, Lva, pPvl	Ste, pRup, pDpy	Ste, Sck	Rbs, F1 Dpy, Lva, pLvl	n/a	NO
F44C4.4	iri-1	#	#	Rbs, pSck, F1 Lva	Ste, Sck, pPvl	Ste, Sck, pPvl, pLet	Ste, Sck, pPvl, pLet	Rbs, Stp	Rbs, Sck, pPvl, pLet	Ste, Sck, pPvl, pLet	Rbs, pPvl, Stp	n/a	NO
F45G2.8	n/a	#	#	Ste, Slm, pPvl, pLet	Ste, Slm, pPvl, pLet	Ste, Slm, pPvl, pLet	Ste, Slm, pPvl, pLet	Rbs, pEmb, F1 Lva	Rbs, pEmb, F1 Lva	Ste	Rbs, pEmb, F1 Lva	Rbs, pEmb, F1 Lva	NO
F46A9.5	skr-1	#	#	Ste, pPvl,Sck, pLet	Lva, pLvl	Ste, Slm, pPvl, pLet	Ste, Sck, pSlm, pLet	Rbs, F1 Lva, pLvl	Ste, Sck, pLva	Ste, Sck, pLet	Rbs, F1 Lva, pLvl	n/a	NO
F46F3.1	ceh-27	#	#	Rbs, pEmb, F1 Lva	Ste	high Rbs, pEmb, F1 Lva	high Rbs, pEmb, F1 Lva	Ste	Ste	Ste, pLva	WT	n/a	NO
F47G6.4	spe-15	#	#	pOoc	high Rbs, pOoc	pOoc	Rbs, pOoc	Ste, Ooc, pEmb	n/a	Rbs, pOoc	pOoc	n/a	NO
F52C6.3	n/a	#	#	Ste, Slm, pLet	Lvl	Lvl	Lvl	Ste, Slm, pLvl	pLet, F1 pLvl	Lva, pLvl	WT	n/a	NO
F54C4.1	n/a	#	#	Ste, pLet	Ste	Rbs, pLet, F1 Lva	High Rbs, Sck, F1 Lva	Rbs, pLet, pEmb, F1 Lva	Rbs, pLet, pEmb, pOoc, F1 Lva	Rbs, pLet, pEmb, F1 Lva	Rbs, pLet, F1 pLva, Stp	Rbs, pLet, pEmb, F1 Lva	NO
F54C9.9	n/a	#	#	Ste, pPvl	Ste, pPvl	Ste, pPvl	Ste, pPvl	Ste, Unc, pPvl, pRup	Ste, Unc, pPvl, pRup	Ste, Unc, pPvl, pRup	Ste, Unc, pPvl	Ste, Unc, pPvl, pRup	NO
F55A11.2	syn-3	#	#	Ste, pPvl, pLvl	Ste, Sma, Slm, pLva, pLvl	Ste, Sma, Slm, pLva, pLvl	Ste, Sma, pLva, pLvl	Ste	n/a	Ste, Sma, pPvl, Slm, pLva, pLvl	Rbs, pPvl, pEmb, F1 Lva	n/a	no
F55A8.1	egl-18	#	#	Ste, pPrz, pLet	Lvl?	Ste, pPrz, pLet	Ste, pPrz, pLet	high Rbs, pLet, F1 Lva, pLvl	high Rbs, pRup, F1 Lva, pPvl, pRup	high Rbs, Let, F1 Lva	Rbs, pPvl, pRup, pEmb, F1 pLva, pPvl	high Rbs, pLet, F1 Lva	NO
F55F8.4	tag-326	#	#	Lva, pLvl	Lva, pLvl	Lva, pLvl	Lva, pLvl	Lva	Lva	Lva	n/a	Lva, pBmd, pLvl	NO
F57B10.8	n/a	#	#	Ste, Sck, pPvl	Ste, Sck, pPvl	Rbs, Sck, pPvl, F1 Lva	Ste, Sck, pPvl	high Rbs, F1 Lva	high Rbs, F1 Lva	Ste, pPvl	WT	Ste, pPvl	NO
F58A4.3	hcp-3	#	#	Ste, Sma, pPvl	Ste, Sma, pPvl	Ste, Sma, pPvl	Ste, Sma, pPvl	Ste, pPvl, pRup	Ste, pPvl, pLet	Ste, pPvl, pLet	Ste, pPvl, pLet	Ste, pPvl, pLet	NO
F58A4.4	pri-1	#	#	Ste, pPvl, pSlm, pLet	Ste, pLva, pSlm, pLet	Ste, pLva, pPvl, pSlm, pLet	Ste, pLva, pPvl, pSlm, pLet	Ste, pPvl, pRup	n/a	Ste, pPvl, pSlm, pLet	high Rbs, pPvl, pEmb, F1 Lva	n/a	NO
F58E10.2	end-1	#	#	Ste, Prz	Ste, Prz, pPvl	Ste, Prz	Ste, Prz	Ste, Prz	n/a	Ste, Prz	Rbs, pPrz, pEmb, F1 pLva	n/a	NO
F59A2.4	n/a	#	#	Ste, Slm, pPvl, pLva	Lva	Ste, Slm, pPvl, pLva	Ste, Slm, pPvl, pLva	Ste, Sck,pPvl	Ste, Sck, pPvl	Ste, pPvl, pSck	Ste	Ste, Sck, Pvl	NO
H20J04.5	tag-355	#	#	Ste, Sck	Ste, Sck	Ste, Sck	Ste, Sck	Rbs, Emb, pOoc	Rbs, pEmb, pOoc, F1 Lva	Rbs, Emb	pEmb, pOoc, F1 pLva	Rbs, Emb, pOoc	NO
H38K22.2	dcn-1	#	#	Rbs, pLet, pEmb, F1 Lva, Unc	Ste, Pvl, pLet	Rbs, pSck, pLet, F1 Lva, pUnc	Ste, pPvl, pLet	Rbs, pPvl, pEmb, F1 Lva	Ste, pPvl	Ste, pLet	Rbs, pEmb, F1 pLva, pPvl, Stp	n/a	NO
K02A11.1	gfi-2	#	#	Ste, Sck, Pvl	Ste, Sck, Slm, pPvl, pLvl	Ste, Sck, pPvl, pLvl	Ste, Sck, pPvl, pLvl	Ste, pLet	Ste, Let	Ste, Let	Ste, pLet	Ste, Let	NO
K04H4.2	n/a	#	#	Rbs, F1 Lva	Lva, pLvl	Lva, pLvl	Lva, pLvl	Rbs, F1 Lva	Lva, pLvl	Lva, pLva	WT	n/a	NO
K12H4.5	n/a	#	#	Ste	Ste, Slm, pLet	Ste, pPvl, pLet	Ste,Slm, pLet	high Rbs, pEmb, F1 Lva	Rbs, pEmb, F1 Lva	Ste	Rbs, pEmb, F1 Lva	high Rbs, F1 Lva	NO
M04B2.1	mep-1	#	#	Ste, pLet	Ste, pLet	Ste, pLet	Ste, pLet	Ste, pRup	Ste, pLet	Ste, Slm, pLet	Muv	Ste, pSlm, pLet	NO
M05B5.2	n/a	#	#	Rbs, Slm, F1 Lva	Ste, pLet	high Rbs, pLet, F1 Lva	Ste, pLet	Ste	Ste, pLet	Ste, Sma, Let	F1 Unc, Gro	Ste, Sma, pLet	NO
M106.5	cap-2	#	#	Rbs, F1 Gro, pLvl, pBmd	Ste, pLet	Rbs, F1 Lva, pBmd, pLvl	Ste, pLet	Rbs, F1 Lva, pBmd, pLvl	Ste, pLet	Ste, pLet	pEmb, F1 Lva, pBmd	n/a	NO
M110.5	dab-1	#	#	pEmb, F1 pLva, pUnc	Rbs, pEmb, F1 Lva, pUnc	Rbs, pEmb, F1 Lva, pUnc	Rbs, pEmb, F1 Lva, pUnc	pEmb, F1 pLva, pUnc	Rbs, pEmb, F1 Lva, pUnc	Rbs, pEmb, F1 Lva, pUnc	WT	n/a	NO
M18.8	n/a	#	#	WT	WT	WT	WT	WT	Rbs, Emb, F1 Lva	Rbs, Emb, F1 Lva	WT	Rbs	NO
M7.1	let-70	#	#	Lvl	Lvl	Lvl	Lvl	Ste, pPvl, pLva	Ste, pPvl	Ste, Slm, pPvl, pLva	Ste, pPvl, pLva	Ste, Slm, pPvl	NO
R01H10.1	div-1	#	#	Rbs, Sck, Emb	Rbs, Sck, Emb	Sck, Emb	Rbs, Sck, Emb	high Rbs, pRup, Emb, pOoc	high Rbs, pLet, Emb	high Rbs, pRup, Emb	Rbs, Emb	high Rbs, pRup, Emb, pOoc	NO
R02D3.5	n/a	#	#	F1 pUnc, pPvl	Ste, pSck, pRup	Rbs,pRup, Stp	Ste, Sck, pRup	F1 pUnc, pPvl	Ste, pPvl, pRup	high Rbs, Sck, pPvl, pRup, Emb	F1 pUnc, pPvl	n/a	NO
R02F2.7	n/a	#	#	Ste, pPvl, pLet	Ste, pPvl, pLet	Ste, pPvl, pLet	Ste, pPvl, pLet	Ste, Sck	Ste, Sck, pPvl	Ste, Sck, pPvl	Rbs, F1 pLva	Ste, Sck, pPvl	NO
R05D3.4	rfp-1	#	#	Rbs, F1 Lva, pUnc, pLvl	high Rbs, F1 Lva, pLvl	high Rbs, F1 pLva , pUnc, pLvl	High Rbs, pLet, F1 Lva, pUnc, pLvl	Rbs, F1 Lva, pUnc, pLvl	Ste, pLvl	Rbs, F1 Lva, pUnc, pLvl	F1 pPvl, pLva, pLvl	n/a	NO
R05F9.10	sgt-1	#	#	high Rbs, Sck, F1 Lva, Stp	high Rbs, Sck, F1 Lva	Rbs, F1 Lva	high Rbs, Sck, F1 Lva	Rbs, pEmb, F1 Lva	Rbs	Rbs	WT	Rbs, F1 Lva	NO
R06C1.3	wve-1	#	#	High Rbs, Sck, pLet, pEmb, F1 Lva	Ste, Sck, pLet	high Rbs, Sck, pPvl, pLet, pEmb, F1 Lva	Ste, Sck, pLet,	Ste, pRup	Rbs, pPvl, F1 pPvl, pLva, Stp	Ste, pPvl, Sck	n/a	Ste, Sck, pLet	NO
R06F6.2	n/a	#	#	Rbs,Stp	Lva	Ste, Sma	Ste, Sck, Sma	Rbs, Stp	Ste, Sma	Ste, Sma	WT	n/a	NO
R08C7.4	n/a	#	#	WT	Ste, pPvl	Ste	Ste	Rbs, pEmb	Rbs	high Rbs, pPvl	WT	Rbs, Sck, pSma, pEgl, F1 Gro	NO
R09E10.7	pqn-55	#	#	WT	WT	WT	WT	WT	WT	WT	WT	WT	NO
R13F6.1	kbp-1	#	#	Rbs, pPvl, pEmb, F1 Lva, pSlu	high Rbs, pRup, pEmb, F1 Lva, Unc	Rbs, pEmb, F1 Lva, pUnc	Ste, Sck, pLet	Rbs, pPvl, pEmb, F1 Lva, pSlu	high Rbs, pEmb, F1 Lva, pUnc, pBmd	Ste, Sck	Rbs, pEmb, F1 Lva, pUnc, pPvl, pBmd	n/a	NO
R53.2	n/a	#	#	WT	WT	WT	WT	Rbs, pEmb	Rbs, pEmb	Rbs	WT	Rbs	NO
T01D1.2	etr-1	#	#	Ste, Prz	Ste, Prz	Ste, Prz	Ste, Prz	Ste, Prz	Ste, Prz	Ste, Prz	Ste, Let	Ste, Prz, pLet	NO
T01E8.6	n/a	#	#	Ste	Ste	Ste	Ste	Rbs, pEmb, F1 Lva	Rbs, pEmb, F1 Lva	Ste, pUnc	Rbs, pEmb, F1 Lva	Rbs, pLet, pEmb, F1 Lva	NO
T01G9.4	npp-2	#	#	Rbs, pEmb, F1 pLva, Unc, Stp	Ste	high Rbs, F1 Lva, pUnc	Ste, Sck	Rbs, pEmb, F1 Lva, pUnc	Ste, Sck	Ste, Sck	pEmb	n/a	NO
T01G9.6	kin-10	#	#	Ste, Pvl,Sck	Ste, Pvl, Sck	Ste, Pvl, Sck	Ste, Pvl,Sck	Ste, Sck	Ste, Sck	Ste, Sck	Rbs, pEmb, F1 pLva, pUnc	n/a	NO
T01H3.2	n/a	#	#	Rbs	Ste, Sma, pPvl	high Rbs, pLet, pSma, F1 Lva	high Rbs, pLet, pSma, F1 Lva	pEmb	Rbs, pEmb	Rbs	WT	Rbs, F1 pLva	NO
T05A6.1	cki-1	#	#	Rbs, pLet, F1 Lva, Unc, Lon	Ste, pLet	Ste, pLet	Ste, pLet	Rbs	Ste, pLet	Ste, pPvl	WT	Ste, Sck, pPvl	NO
T05E11.4	spo-11	#	#	pEmb	Rbs, pEmb, F1 Lva	pEmb	pEmb	pEmb	pEmb	pEmb	WT	n/a	NO
T05F1.6	hsr-9	#	#	Rbs, F1 pLva, Stp	Ste, pLet	Ste, pLet	Ste, pLet	Ste, Pvl, pLet	Ste, pLet	Ste, pLet	Rbs, F1 pLva	Ste, pLet	NO
T07A9.2	ers-3	#	#	Rbs, Stp, pEmb, F1 pLva	Ste, Sck	Rbs, Stp, pEmb, F1 pLva	Ste, Sck	Ste	Ste	Ste	WT	Ste	NO
T08B2.8	n/a	#	#	Ste, pPvl	Ste, pPvl	Ste, pPvl	Ste, pPvl	Ste	Ste	Ste, pPvl	Rbs, F1 Lva	Ste, pPvl	NO
T09A5.6	mdt-10	#	#	Rbs, F1 pLva, pUnc, pPvl, Stp	Ste, Pvl	Rbs, F1 pLva, pUnc, Stp	Ste, pLet	Rbs, F1 pLva, pUnc, pPvl, Stp	Ste, pSck, pPvl	Ste, pLet	F1 pLva, pUnc, Stp	n/a	NO
T10B5.6	knl-3	#	#	Ste, pPvl	Ste, pPvl	Ste, pPvl	Ste, pPvl	Ste, pLet	Ste, pLet	Ste, pLet, pPvl	Ste	Ste, pLet, pPvl	NO
T12A2.7	n/a	#	#	Ste	Ste	high Rbs, F1 Lva	Ste	high Rbs, pPvl, pEmb, F1 Lva, pBmd	high Rbs, pEmb, F1 Lva, pBmd	Ste	F1 pBmd, pPvl	high Rbs, pEmb, F1 Lva, pBmd	NO
T13A10.11	n/a	#	#	Rbs, pEmb	Ste, Slm	high Rbs, pSlm, pEmb, F1 Lva	high Rbs, pLet, pEmb, F1 Lva	high Rbs, pEmb, F1 Lva	Rbs, pEmb, F1 Lva	Ste	WT	high Rbs, pEmb, F1 Lva	NO
T13H5.5	n/a	#	#	Ste, pPvl	Ste, Slm, pPvl	Ste, pPvl	Ste, pPvl	Rbs	Rbs	Rbs	Rbs	high Rbs	NO
T19B10.2	phi-59	#	#	Lvl	Lvl	Rbs, pLet, F1 Lva, pLvl	Lvl	Rbs, F1 Lva, Unc, pLvl	Rbs, F1 Lva, Unc, pLvl	Lva, Unc, pLvl	F1 Lva, Unc, pLvl	Rbs, F1 Lva, Unc, pLvl	NO
T21C9.5	lpd-9	#	#	Rbs, pEmb, F1 Lva	high Rbs, pEmb, F1 Lva	high Rbs, pEmb, F1 Lva	Ste	Rbs, pEmb	high Rbs, pEmb, F1 Lva	Ste	Rbs, pEmb, F1 Lva	n/a	NO
T23D8.3	n/a	#	#	Ste	Ste, pPvl	Ste	Ste, pPvl	Ste, Sck	high Rbs, F1 Lva	Ste, Sck, pPvl	Rbs, F1 Gro	Ste, Sck, pPvl	NO
T23G11.2	gna-2	#	#	Rbs, Ooc	Ste	Rbs, Ooc	Ste	Rbs, pOoc	Ste	Ste	Rbs, pOoc	Ste	NO
T23G11.6	n/a	#	#	WT	WT	WT	WT	Rbs, F1 pLva	Rbs, pEmb, F1 pLva, pSlu, pUnc	Rbs, F1 Lva	WT	Rbs, pEmb, F1 Lva, pLvl	NO
T24H7.5	tat-4	#	#	Ste, pLet	Ste, pLva	Ste, Sma, pLet	Ste, Sma, pLet	Ste	Ste, Sck, pLet	Ste, Sma, pLva, pLvl	Ste, pLet	n/a	NO
T26E3.3	par-6	#	#	Rbs, pEmb, F1 Lva, pLvl	Ste, Sck, pLet	Ste, Sck, pLet	Ste, Sck, pLet	Rbs, pSck, F1 Lva, pSma, pLvl	Ste, Sck, pLet	Ste, Sck, pLet	Rbs, pEmb, F1 pLva, pSma	n/a	NO
T27C4.4	egr-1	#	#	pLet, F1 Lva	high Rbs, pLet	Rbs, Let, F1 Gro	Rbs, Sck, pLet, pRup, F1 Lva	Rbs, pLet, F1 pMuv, Stp	n/a	Rbs, pLet, pPvl, F1 Lva	Rbs, pLet, pEmb, F1 pLva	n/a	NO
T28D6.6	n/a	#	#	high Rbs, pPvl, pEmb, F1 Lva	Ste, Let, pLvl	Ste, Let, pLvl	Ste, Let, pLvl	Ste, Let, pLvl	Ste, Let, pLvl	Ste, Let, pLvl	Ste, pLva	n/a	NO
W01A8.4	n/a	#	#	Ste, Sck, pLet	Ste, Slm, pPvl, pLet	Ste, Sck, pPvl, pLet	Ste, Slm, pPvl, pLet	Rbs, pEmb, F1 Lva	Rbs, pEmb, F1 Lva	high Rbs, pEmb, F1 Lva	Rbs, F1 Lva	high Rbs, pEmb, F1 Lva	NO
W02D3.9	unc-37	#	#	Ste, pPvl, pLet	Ste, pPvl, pLet	Rbs, pPvl, pRup, Emb	Ste, pPvl, pLet	Ste, pPvl, pRup	Ste, pPvl, pRup	Ste, pPvl, pRup	Ste, pPvl, pRup	Ste, pPvl, pRup	NO
W03C9.3	rab-7	#	#	Rbs, pEmb, Stp	Rbs, Sck, Emb	low Rbs, pEmb	high Rbs, pEmb / Rbs, pLet, F1 Lva	pEmb, F1 Lva	pEmb	F1 pLva, pUnc	WT	F1 pLva	NO
W03H9.4	n/a	#	#	Lva	Lva	Lva	Lva	Ste, Slm	Ste, Slm, pLet	Ste, Slm, pLet	Ste	Ste, Slm, pLet, pLva	NO
W04A8.7	taf-1	#	#	Ste, pPvl	Ste, Slm, pLet	Ste, Slm, pLet, pPvl	Ste, Slm, pLet, pPvl	Rbs	Ste, Sck, pLet	Ste, Slm, pLet	Ste, Sck, pLet	n/a	NO
W04B5.5	n/a	#	#	Rbs, pEmb, F1 Lva	Ste	high Rbs, pEmb F1 Lva	High Rbs, F1 Lva	WT	Rbs	Rbs	WT	Rbs, pEmb, F1 pLva	NO
W05F2.3	n/a	#	#	F1 pLva	Ste	Rbs, F1 Lva	Rbs, F1 Lva	WT	Ste, pPvl	Ste, pSlm	WT	n/a	NO
W05F2.4	n/a	#	#	Rbs, Sck, F1 Gro	Lva, pLvl	Lva, pLvl	Lva, pLvl	Ste, pSma	Ste, pSma	Ste, pSma	WT	Ste, pSma	NO
W06E11.2	n/a	#	#	Ste, pPvl,Sck	Ste, pPvl, Sck	Ste, pPvl,Sck	Ste, pPvl,Sck	Ste, pLet	Rbs, pLet, F1 Lva	Ste, pRup	Ste, Slm, pLva	Ste, pPvl, pLet	NO
W08F4.8	n/a	#	#	Ste, pPvl	Ste, pPvl (1Muv)	Ste, pPvl	Ste, pPvl	Ste, Sck, pPvl, pLon	Ste, Sck, pPvl, pLon	Ste, Sck, pPvl, pLon	Ste, Sck	Ste, Sck, pPvl	NO
W09C5.2	unc-59	#	#	Lva, pLvl	Lva, pLvl	Lva, pLvl	Lva, pLvl	Ste, Prz	Ste, Prz	Ste, Prz	Rbs, pSck, pEmb, pPrz, F1 Lva, pLvl	Ste, pLet	NO
W10D5.2	n/a	#	#	Ste	Ste, Slm, pLet	Ste,Sma, pPvl	Ste,Slm, pLet	Ste, pLva, pBmd	Ste	Ste, pLva	Rbs, F1 Lva	Ste, pLva	NO
Y105C5A.23	n/a	#	#	WT	Rbs	WT	WT	WT	WT	WT	WT	WT	NO
Y105E8B.2	n/a	#	#	WT	F1 Lva	F1 pLva , Stp	pLet, F1 Lva	WT	pLet, pEmb, F1 Lva	Rbs, F1 Lva, pUnc	WT	n/a	NO
Y106G6H.7	sec-8	#	#	Ste, Sck, pPvl, pRup	Ste, Sck, pPvl, pRup, pLvl	high Rbs, Sck, F1 Lva	Ste, Sck	Ste	high Rbs, pRup, pPvl, F1 Lva	Ste	Rbs, F1 pLva	Ste, Sma, Pvl, pLet	NO
Y110A7A.17	mat-1	#	#	Ste, Sck	Ste, Sck, pPvl	Ste, Sck, pPvl	Ste, Sck, pPvl	Ste, Pvl	Ste, Pvl, pLvl	Ste, Pvl, pLvl	Ste, pPvl	Ste, Pvl, pLvl	NO
Y113G7B.23	psa-1	#	#	Ste	Ste, Slm, pLvl	Ste, Slm, pLvl	Ste, pLvl	Ste, pPvl	Ste, pLet, pPvl	Ste, pLet	Rbs, pLet, Emb	n/a	NO
Y32F6A.3	pap-1	#	#	Ste, Slm, Pvl, pLet	Lva, pLvl	Lva, pLvl	Lva, pLvl	Ste, Pvl, pLet	Lvl	Lvl	Ste, Pvl, pLet	n/a	NO
Y37D8A.1	arx-5	#	#	Rbs, pLet, pEmb, F1 pLva, Him	Rbs, pLet, pEmb, F1 pLva, Him	Rbs, pEmb, F1 pLva	Rbs, pEmb, F1 pLva	Rbs,pF1 pLva	Rbs, pF1 pLva	Rbs, pF1 pLva	WT	n/a	NO
Y38A8.3	ulp-2	#	#	Rbs, Stp	Ste	Rbs, F1 Gro, Stp	Ste, Sck	Rbs, Stp	high Rbs, F1 Lva	Ste	WT	n/a	NO
Y38E10A.24	n/a	#	#	Rbs, pEmb, F1 Lva	Ste	high Rbs, F1 Lva	high Rbs, F1 Lva	high Rbs, pEmb, F1 Lva	high Rbs, pEmb, F1 Lva	Ste, Gro, pLet	n/a	Ste, Gro, pLet	NO
Y41C4A.10	elb-1	#	#	Rbs, pEmb, F1 pLva, Unc, Stp	Rbs, pBiv, pEmb, F1 Lva, Unc	Ste, pPvl	Ste, pPvl	Rbs, pEmb, F1 pLva, Unc, Stp	Ste	Ste, pPvl	Rbs, pEmb, F1 pLva, Unc, Stp	n/a	NO
Y42H9B.3	n/a	#	#	WT	WT	WT	WT	WT	WT	WT	WT	n/a	NO
Y46G5A.4	n/a	#	#	Ste, Slm, pLvl	Lvl	Lvl	Lvl	pEmb, F1 Gro, pLva	Rbs, pEmb, F1 Lva	Rbs, pEmb, F1 Lva	pEmb	high Rbs, Egl, pEmb	NO
Y47D3B.1	n/a	#	#	Sck, F1 Lva, Unc	Lvl	Lva, pLvl	Lva, pLvl	Sck, F1 Lva, Unc, pLvl	Lva, pLvl	Lvl	Sck, F1 Lva, Unc, pLvl	n/a	NO
Y47D7A.1	skr-7	#	#	Rbs, pEmb, F1 Lva	Rbs, pEmb, F1 Lva	WT	Rbs, pEmb, F1 Lva	pEmb	F1 pBmd, pLva	F1 pBmd, pLva	WT	pEmb, F1 pLva	NO
Y47H9C.7	n/a	#	#	Ste, Sck	Ste, Sck, pSma	Ste, Sck	Ste, Sck, pSma	Rbs, F1 Lva, Dpy	Ste, Sck	Ste, Sck, pSma	Rbs, F1 Lva, Dpy	n/a	NO
Y48E1B.5	n/a	#	#	Ste	Ste	Ste	Ste	Ste	high Rbs, pEmb, F1 Lva	Ste, pPvl	pEmb	Ste, pPvl	NO
Y49E10.6	his-72	#	#	Lvl	Lvl	Lvl	Lvl	Lva, pPvl	Lva, pPvl, pSlu	Lva, pPvl, pSlu	pEmb	Lva	NO
Y50E8A.3	oig-3	#	#	Rbs, F1 pLva, Stp	Rbs, F1 Lva	Rbs, pEmb, Stp, F1 pLva	Rbs, Stp, F1 pLva, pEmb	pEmb	pEmb	Rbs, F1 Gro	WT	Rbs, pSma, F1 Gro	NO
Y54E10BL.6	mek-2	#	#	Ste	Ste	Ste, pSck, pLet	Ste, Sck, pLet	Ste	Ste, pRup	Ste	Rbs, F1 Lva	n/a	NO
Y54G2A.17	n/a	#	#	WT	Rbs, Sck, Emb	high Rbs, pPvl, Stp, F1 pLva	high Rbs, Sck, pLet, pPvl, Stp, F1 pLva	Rbs, F1 Lva	F1 pLva	Rbs, F1 Lva	WT	Rbs, F1 Lva	NO
Y55F3AM.15	csn-4	#	#	Rbs, pEmb, Stp	Ste, pPvl	Rbs, pPvl, F1 pLva, Stp	Ste, Sck, pPvl	Rbs, Stp	Ste, pPvl	Ste, pPvl	Rbs, Stp	n/a	NO
Y59A8A.1	csn-1	#	#	Ste	Ste, pPvl, pSck	Ste, pPvl, pLet	Ste, Sck, pPvl, pLet	Rbs, Stp	Ste, pPvl, pLet	Ste, pPvl, pLet	Rbs	n/a	NO
Y62F5A.1	mdt-8	#	#	Rbs, Emb	high Rbs, Emb	Rbs, Emb	high Rbs, Emb	high Rbs, pEmb, F1 pLva	Rbs, pEmb, F1 pLva	high Rbs,Emb	F1 pLva, pSma	high Rbs, pEmb, F1 Lva, pBmd	NO
Y71H2B.3	n/a	#	#	Ste, Sck, pPvl	Ste, Sck, pPvl	Ste, Sck, pPvl	Ste, Sck, pPvl	high Rbs, pPvl, pRup, pUnc, pEmb, F1 Lva, pLvl	Rbs, pPvl, pRup, F1pLva, pSlu, pLvl	high Rbs, pPvl, pRup, pLvl, Emb	pPvl, pRup, pEmb, F1 pLva, pLvl	Ste, pRup	NO
Y77E11A.9	n/a	#	#	high Rbs, pLet, pEmb, F1 Lva	Ste, pLet	Ste, pLet	Ste, pLet	Ste	Ste	Ste	WT	Ste,Sma	NO
Y79H2A.6	arx-3	#	#	Rbs,Sck, pEmb,. F1 pLva	Lvl	high Rbs, Sck, F1 Lva	high Rbs, Sck, F1 Lva	Rbs, Sck	Lvl	Ste, Sck	pEmb, F1 pLva	n/a	NO
Y80D3A.5	cyp-42A1	#	#	Rbs, F1 Dpy	high Rbs, pLet, Dpy, Emb	Rbs, pDpy, pEmb, F1 Lva	Ste, Dpy	Rbs, Unc, pEmb, F1 Lva, Unc	Rbs, Unc, Sma, pEmb, F1 Lva, Unc	Rbs, pLet, Unc, Sma, pEmb, F1 Lva, Unc	Rbs, Unc, pEmb, F1 Lva, Unc, pDpy, pBmd	Rbs, pLet, Unc, Sma, pEmb, F1 Lva, Unc	NO
Y87G2A.1	n/a	#	#	high Rbs, F1 Lva	Ste, Slm, pPvl, pLvl	Ste, pPvl	Ste	Ste	Ste	Ste	F1 pPvl, pRup	Ste, pSma	NO
Y92C3B.1	kbp-4	#	#	Rbs, sck, Stp, F1 pPvl	Ste, pPvl	Sck	Ste, Sck	F1 pPvl	Rbs, F1 pPvl, pLva	F1 pPvl	WT	Rbs,Sck, F1 pLva	NO
Y95D11A.1	n/a	#	#	Ste, Sck, pPvl	Ste, Sck, pPvl	Rbs, Sck, pEmb, F1 Lva	Ste, Sck, pPvl	Rbs, pEmb, F1 Gro	Rbs, pEmb, F1 Gro	high Rbs, pLet, F1 Lva	Rbs, pEmb, F1 Gro	high Rbs, pLet, F1 Lva	NO
ZC250.3	n/a	#	#	Rbs, Dpy, F1 pDpy, Lva, pLvl	Rbs, Dpy, F1 pDpy, Lva, pLvl	Rbs, Dpy, F1 pDpy, Lva, pLvl	Rbs, Dpy, F1 pDpy, Lva, pLvl	Rbs, Unc, pEmb, F1 Lva, Unc	Rbs, Unc, pEmb, F1 Lva, Unc, pDpy, pBmd	Rbs, pLet, Unc, pEmb, F1 Lva, Unc	Rbs, Unc, pEmb, F1 Lva, Unc, pDpy, pBmd	Rbs, pLet, Unc, pEmb, F1 Lva, Unc	NO
ZC308.1	gld-2	#	#	Ste, pPvl, pRup	Ste, pPvl, pRup	Ste, pPvl	Ste, pPvl	Ste	Ste	Ste, pPvl	Ste, pRup	Ste, pRup	NO
ZC328.4	san-1	#	#	WT	Ste, pPvl	pLet	Rbs, pPvl	WT	n/a	Ste, Pvl	WT	n/a	NO
ZK1127.9	n/a	#	#	Rbs	Ste, pPvl	Rbs, Sck, F1 Lva, pUnc	Rbs, Sck, F1 Lva, pUnc	Rbs	Rbs, F1 pLva, pBmd, Stp	Ste, Sck	Rbs	n/a	NO
ZK1128.5	n/a	#	#	Rbs, pSck, pPvl, F1 Lva	Ste, pSck, pPvl	high Rbs, pSck, F1 Lva, pPvl	Ste, pSck, pLva	Ste, pPvl, pLet, pLva	Ste, pPvl, pLet, pLva	Ste, pPvl, pLet, pLva	WT	Ste, pPvl, pLet, pLva	NO
ZK1248.11	n/a	#	#	Ste, pLva, pLvl	Ste, pLva, pLvl	Ste, pLva, pLvl	Ste, pLva, pLvl	Rbs, Sck, F1 Lva	Rbs, Sck, F1 Lva	Ste, Sck, pPvl	Rbs, Sck, F1 Lva	Rbs, Sck, F1 Lva	NO
ZK154.3	mec-7	#	#	Ste, Slm, pPvl, Lva, pLvl	Ste, Slm, pPvl, Lva, pLvl	Ste, Slm, pPvl, Lva, pLvl	Ste, Slm, pPvl, Lva, pLvl	Ste, Sma	Ste, Unc, Sma, pPvl, pRup	Ste, Unc, Sma, pPvl, pRup	F1 Gro	Ste, Unc, Sma, pPvl, pRup	NO
ZK287.5	rbx-1	#	#	Rbs, pPvl, pRup, Emb	Ste, pLet, pLva, pLvl, pPvl	Ste, pPvl	Ste, pPvl, pLet	Rbs, pPvl, pEmb	Ste, pLva, pLvl	Ste, pPvl, pLet	pEmb	n/a	NO
ZK686.3	n/a	#	#	Ste, Slm, pPvl, pLet	Ste, Slm, pPvl, pLet	Ste, Slm, pPvl, pLet	Ste, Slm, pPvl, pLet	Ste, Sck	Ste, Sck	Ste, Sck	Ste, Sck	Ste, Sck	NO
ZK688.3	n/a	#	#	WT	WT	WT	WT	WT	WT	WT	WT	WT	NO
ZK792.6	let-60	#	#	Ste, pLet	Ste, pLet	Rbs, pPvl, F1 pLva, Stp	Ste, Sck, pPvl	Rbs, F1 pLva, Stp	Ste, Sck	Ste, Let	WT	n/a	NO
ZK867.1	n/a	#	#	Rbs, pPrz, F1 pPrz, pUnc	Rbs, pPrz, pLet, Stp, F1 Unc, pPrz, pLva	Rbs, pLet, F1 pLva, pUnc	Rbs, pPrz, pLet, Stp, F1 Unc, Lva, pPrz,	Rbs, pEgl, pEmb, F1 Lva	Rbs, pEgl, pEmb, F1 Lva	high Rbs, pEgl, Emb, F1 Lva	WT	Rbs, pLet, F1 Lva	NO

## Sheet: Table 1C
WS112 name	Locus	Description	Functional Category	candidate
F44E5.1	n/a	n/a	Unknown	YES, group of 31
T12F5.1	n/a	n/a	Unknown	YES, group of 31
F37C12.1	n/a	Protein of unknown function DUF572;Family of unknown function (DUF572)	Unknown	YES, group of 21
C36B1.8	n/a	n/a	Unknown	YES, group of 31
F29C4.2	n/a	n/a	Unknown	YES, group of 31
Y48A6C.2	n/a	n/a	Unknown	YES, group of 31
T23G5.1	rnr-1	ATP-cone;Ribonucleotide reductase large subunit,[Biological_process-DNA replication-automatic cur.-GO:0006260]	Transcription, Replication and Chromatin associate	YES, group of 21
Y54E10A.15	cdt-1	CDT-1 is localized to chromosomes in mitotic cells during anaphase and early telophase	Transcription, Replication and Chromatin associate	YES, group of 31
F35H8.3	zfp-2	Zinc finger, C2H2-type	Transcription, Replication and Chromatin associate	YES, group of 5
Y17G7B.2	n/a	SPla/RYanodine receptor SPRY;Zinc finger, FYVE/PHD-type;Zinc finger, PHD-type;SPRY domain	Transcription, Replication and Chromatin associate	YES, group of 5
C08B11.2	hda-2	Histone deacetylase superfamily;Histone deacetylase domain; transcriptional regulatory protein (RPD3)	Transcription, Replication and Chromatin associate	YES, group of 21
C18E9.4	n/a	NADH:ubiquinone oxidoreductase, NDUFB3/B12 subunit	Transcription, Replication and Chromatin associate	YES, group of 21
F38A6.1	pha-4	Forkhead/HNF-3-related transcription factor	Transcription, Replication and Chromatin associate	YES, group of 21
F49H12.1	lsy-2	Zn-finger	Transcription, Replication and Chromatin associate	YES, group of 21
K07E8.3	sdz-24	Nucleic acid-binding,;OB-fold nucleic acid binding domain	Transcription, Replication and Chromatin associate	YES, group of 21
Y47D3B.7	sbp-1	Basic helix-loop-helix dimerisation region bHLH;Helix-loop-helix DNA-binding	Transcription, Replication and Chromatin associate	YES, group of 21
F54C8.2	n/a	Histone-fold/TFIID-TAF/NF-Y;Histone-fold;Histone core;Histone H3;Core histone H2A/H2B/H3/H4	Transcription, Replication and Chromatin associate	YES, group of 31
R08C7.3	htz-1	histone H2A variant; Histone-fold/TFIID-TAF/NF-;Core histone H2A/H2B/H3/H4	Transcription, Replication and Chromatin associate	YES, group of 31
T19E7.2	skn-1	Basic-leucine zipper (bZIP) transcription factor	Transcription, Replication and Chromatin associate	YES, group of 31
T24H10.7	n/a	bZIP transcription factor, bZIP_1;Eukaryotic transcription factor, DNA-binding;Transcription factor Jun;Basic-leucine zipper (bZIP) transcription factor;bZIP transcription factor;cAMP response element binding (CREB) protein	Transcription, Replication and Chromatin associate	YES, group of 31
Y48A6C.5	pha-1	DNA-binding protein pha-1	Transcription, Replication and Chromatin associate	YES, group of 31
Y51H1A.6	n/a	Zinc finger, C2H2-type	Transcription, Replication and Chromatin associate	YES, group of 31
Y56A3A.1	ntl-3	Helix-loop-helix DNA-binding;NOT2/NOT3/NOT5;Not CCR4-Not complex component	Transcription, Replication and Chromatin associate	YES, group of 31
Y71H2B.6	mdt-19	Putative mediator of RNA polymerase II transcription	Transcription, Replication and Chromatin associate	YES, group of 31
W05E10.3	ceh-32	Homeobox domain;Helix-turn-helix motif, lambda-like repressor	Transcription, Replication and Chromatin associate	YES, group of 31
C09G12.8	ced-10	Ras family;Ras GTPase	Cell cycle / Signaling	YES, group of 31
F13B10.1	tir-1	Sterile alpha motif SAM;Sterile alpha motif homology;Toll-Interleukin receptor;Proline-rich region	Cell cycle / Signaling	YES, group of 5
F25H5.5	n/a	Claspin, protein mediating phosphorylation and activation of Chk1 protein kinase in the DNA replication checkpoint response	Cell cycle / Signaling	YES, group of 5
T23H2.5	rab-10	Ras small GTPase, Rab type;Ras;Ras GTPase;Sigma-54 factor, interaction region	Cell cycle / Signaling	YES, group of 31
B0336.6	n/a	Abl-interactor HHR;Src homology-3;Variant SH3 domain;SH3 domain;Variant SH3	Cell cycle / Signaling	YES, group of 31
F43C1.2	mpk-1	ERK1/2 MAP kinase;Protein kinase-like;MAP kinase;Protein kinase;Serine/threonine protein kinase, ERK3/4 MAP kinase;JNK MAP kinase;p38 MAP kinase	Cell cycle / Signaling	YES, group of 31
F49B2.5	src-2	Protein kinase-like;Src homology domain, protein tyrosine kinase (src subfamily);SH2 motif;Src homology-3;Variant SH3 domain;SH2 domain;SH3 domain;Neutrophil cytosol factor 2;Serine/threonine protein kinase;Variant SH3;Protein-tyrosine kinase, SYK/ZAP-70	Cell cycle / Signaling	YES, group of 31
M01B12.3	arx-7	ARP2/3 complex 16 kDa subunit (p16-Arc)	Cell cycle / Signaling	YES, group of 31
Y55F3AM.3	n/a	Nucleotide-binding, alpha-beta plait;Splicing factor, CC1-like;RNA-binding region RNP-1 (RNA recognition motif);RNA recognition motif. (a.k.a. RRM, RBD, or RNP domain)	RNA-related	YES, group of 31
Y57A10A.19	rsr-2	mRNA splicing factor, Cwf21;cwf21	RNA-related	YES, group of 5
C48B6.2	n/a	Ribosomal protein S4;RNA-binding S4;[Molecular_function-RNA binding-automatic cur.-GO:0003723]	RNA-related	YES, group of 21
R144.7	larp-1	RNA-binding protein LARP/SRO9 and related La domain proteins	RNA-related	YES, group of 21
T02C12.2	n/a	Small nuclear RNA activating protein complex - 50kD subunit (SNAP50	RNA-related	YES, group of 21
T11G6.8	n/a	Nucleotide-binding;RNA-binding region RNP-1 (RNA recognition motif, (a.k.a. RRM, RBD, or RNP domain));Zinc finger	RNA-related	YES, group of 21
T13F2.7	n/a	Nucleotide-binding, alpha-beta plait. This entry represents nucleotide-binding domains with an alpha-beta plait structure, which consists of either a ferredoxin-like (beta-alpha-beta)2 fold, such as that found in RNA-binding domains of various ribonucleoproteins or in viral DNA-binding domain	RNA-related	YES, group of 21
Y76B12C.7	n/a	mRNA cleavage and polyadenylation factor II complex, subunit CFT1 (CPSF subunit)	RNA-related	YES, group of 21
C06A8.4	skr-17	SKP1 component;Skp1 family.skr-17 encodes a homolog of Skp1 in S. cerevisiae, a core component of the SCF (Skp1p, Cullin, F-box) ubiquitin-ligase complex that facilitates ubiquitin-mediated protein degradation; SKR-17 has no known function in vivo, since skr-17(RNAi) animals are at least superficially normal, and SKR-17 does not appear to interact in vitro with any of the C. elegans cullin homolo…	Protein degradation	YES, group of 21
F56F11.4	n/a	26S proteasome subunit P45;AAA ATPase	Protein degradation	YES, group of 21
B0547.1	csn-5	csn-5 encodes an ortholog of subunit 5 of the COP9 signalosome complex (CSN5), which in turn is a pan-eukaryotic multiprotein complex that positively regulates E3 ubiquitin ligases, physically interacts with SCF-type E3 ubiquitin ligases, and probably regulates protein degradation; CSN-5 (along with KGB-1 and ZYX-1) physically binds germline RNA helicases (GLH proteins)	Protein degradation	YES, group of 31
C26E6.8	ula-1	The ula-1 gene encodes a component of the enzyme that activates NED-8, which in turn is a ubiquitin-like protein whose conjugating enzyme is UBC-12.	Protein degradation	YES, group of 31
F38B7.5	duo-1	Ovarian tumour, otubain;Peptidase C19, ubiquitin carboxyl-terminal hydrolase 2;OTU-like cysteine protease	Protein degradation	YES, group of 31
F46A9.4	skr-2	SKP1 component;Skp1 family; skr-2 encodes a homolog of Skp1 in S. cerevisiae, a core component of the SCF (Skp1p, Cullin, F-box) ubiquitin-ligase complex that facilitates ubiquitin-mediated protein degradation	Protein degradation	YES, group of 31
Y105C5B.13	skr-10	SKP1 component;Skp1 family, skr-10 encodes a homolog of Skp1 in S. cerevisiae, a core component of the SCF (Skp1p, Cullin, F-box) ubiquitin-ligase complex that facilitates ubiquitin-mediated protein degradation	Protein degradation	YES, group of 31
F32D1.2	n/a	ATPase, F1 complex, Mitochondrial ATP synthase epsilon chain	Other functions	YES, group of 21
K01H12.2	n/a	Adenine nucleotide translocator 1;Mitochondrial carrier protein	Other functions	YES, group of 21
R10H10.2	spe-26	BTB/Kelch-associated;Galactose oxidase, central	Other functions	YES, group of 21
T09B4.1	n/a	Mannosyltransferase, PIG-V;Mannosyltransferase (PIG-V))	Other functions	YES, group of 21
W02F12.5	n/a	Catalytic domain of components of various dehydrogenase complexes	Other functions	YES, group of 21
C24H12.5	n/a	Immunoglobulin/major histocompatibility complex	Other functions	YES, group of 31
F41E6.4	n/a	Armadillo-like helical;ATPase, F1 complex, gamma subunit;Protein of unknown function DUF625;HEAT repeat	Other functions	YES, group of 31
Y111B2A.15	n/a	Sulfotransferase;Sulfotransferase domain, protein-tyrosine sulphotransferase	Other functions	YES, group of 31
Y48E1B.12	csc-1	Chromosome Segregation and Cytokinesis defective	Other functions	YES, group of 31
