# Supplementary material for: Large-scale RNAi screens identify novel genes that interact with the C. elegans retinoblastoma pathway as well as splicing-related components with synMuv B activity
Source: BMC Dev Biol. 2007 Apr 6;7:30. doi: 10.1186/1471-213X-7-30 (PMC1863419; doi:10.1186/1471-213X-7-30)
Supplement: Additional File 2 — Supplementary Table 2. Splicing related genes and associated RNAi phenotypes. [file 1471-213X-7-30-S2.xls]

## Sheet: Suppl. Table 2A
ORF	Splicing Group	Locus	RNAi clone source
B0035.1	Other Known motifs	n/a	ORFeome RNAi clone, Vidal lab
B0252.4	Cyclophilin-like proteins	cyn-10	ORFeome RNAi clone, Vidal lab
B0285.1	Other Known motifs	n/a	ORFeome RNAi clone, Vidal lab
B0336.9	SR protein	swp-1	ORFeome RNAi clone, Vidal lab
B0513.2	Other no Known motifs	n/a	GeneService RNAi clone, Ahringer lab
C04H5.6	Others: DExD box proteins	mog-4	ORFeome RNAi clone, Vidal lab
C07A9.2	Other Known motifs	n/a	ORFeome RNAi clone, Vidal lab
C07E3.1	Other Known motifs	n/a	ORFeome RNAi clone, Vidal lab
C07H6.4	Others: RRM-containing proteins	n/a	GeneService RNAi clone, Ahringer lab
C08B11.5	U2 snRNP specific proteins	n/a	GeneService RNAi clone, Ahringer lab
C16A3.8	Other no Known motifs	n/a	GeneService RNAi clone, Ahringer lab
C18D11.4	SR protein	rsp-8	ORFeome RNAi clone, Vidal lab
C18E3.5	U3 snRNP specific proteins; Other reported splicing factor/SAPs	n/a	ORFeome RNAi clone, Vidal lab
C26D10.2	Spliced mRNP/EJC proteins	hel-1	ORFeome RNAi clone, Vidal lab
C27H5.3	?	n/a	GeneService RNAi clone, Ahringer lab
C33H5.12	SR protein	rsp-6	ORFeome RNAi clone, Vidal lab
C34D4.12	Cyclophilin-like proteins	cyp-12	ORFeome RNAi clone, Vidal lab
C36B1.5	U4/U6 snRNP specific proteins	n/a	ORFeome RNAi clone, Vidal lab
C43E11.1	Others: RRM-containing proteins	n/a	ORFeome RNAi clone, Vidal lab
C50C3.6	U3 snRNP specific proteins	n/a	GeneService RNAi clone, Ahringer lab
C50D2.5	U2 snRNP specific proteins	n/a	ORFeome RNAi clone, Vidal lab
C50D2.8	Other Known motifs	n/a	ORFeome RNAi clone, Vidal lab
C50F2.3	Other Known motifs	n/a	ORFeome RNAi clone, Vidal lab
C50F7.2	Others: RRM-containing proteins	clx-1	GeneService RNAi clone, Ahringer lab
C52E4.3	SM/LSm core proteins	snr-4	ORFeome RNAi clone, Vidal lab
CC4.3	Other Known motifs	smu-1	ORFeome RNAi clone, Vidal lab
D1046.1	Others: RRM-containing proteins	n/a	ORFeome RNAi clone, Vidal lab
D1054.15	Non-snRNP assembly proteins	tag-135	ORFeome RNAi clone, Vidal lab
D1081.8	Non-snRNP assembly proteins	n/a	ORFeome RNAi clone, Vidal lab
D2089.1	SR protein	rsp-7	ORFeome RNAi clone, Vidal lab
E01A2.2	Other no Known motifs	n/a	ORFeome RNAi clone, Vidal lab
EEED8.5	Catalytic step II and late acting proteins	mog-5	ORFeome RNAi clone, Vidal lab
EEED8.7	SR protein	rsp-4	ORFeome RNAi clone, Vidal lab
F01F1.7	U3 snRNP specific proteins	n/a	GeneService RNAi clone, Ahringer lab
F08B4.7	U1 snRNP specific proteins	n/a	ORFeome RNAi clone, Vidal lab
F08G12.2	U3 snRNP specific proteins; Other reported splicing factor/SAPs	n/a	ORFeome RNAi clone, Vidal lab
F09D1.1	U4/U6.U5 tri-snRNP specific proteins	n/a	ORFeome RNAi clone, Vidal lab
F11A10.2	U2 snRNP specific proteins	n/a	GeneService RNAi clone, Ahringer lab
F18H3.3	Other reported splicing factors/SAPs	pab-2	GeneService RNAi clone, Ahringer lab
F19F10.9	U4/U6.U5 tri-snRNP specific proteins	n/a	GeneService RNAi clone, Ahringer lab
F22D6.5	Other reported splicing factors/SAPs	prp-4	ORFeome RNAi clone, Vidal lab
F23B2.6	Spliced mRNP/EJC proteins	aly-2	ORFeome RNAi clone, Vidal lab
F26A3.2	Non-snRNP assembly proteins	n/a	ORFeome RNAi clone, Vidal lab
F28D9.1	Non-snRNP assembly proteins; Spliced mRNP/EJC proteins	rsr-1	ORFeome RNAi clone, Vidal lab
F29C4.7	Others: RRM-containing proteins	n/a	ORFeome RNAi clone, Vidal lab
F32A5.7	SM/LSm core proteins	lsm-4	GeneService RNAi clone, Ahringer lab
F32B6.3	Catalytic step II and late acting proteins	n/a	ORFeome RNAi clone, Vidal lab
F32H2.4	Other Known motifs	n/a	GeneService RNAi clone, Ahringer lab
F33A8.1	Other Known motifs	n/a	GeneService RNAi clone, Ahringer lab
F33D11.10	Others: DExD box proteins	n/a	ORFeome RNAi clone, Vidal lab
F35H12.3	Others: RRM-containing proteins	sel-12	ORFeome RNAi clone, Vidal lab
F37E3.1	Non-snRNP assembly proteins	n/a	ORFeome RNAi clone, Vidal lab
F42A6.7	Others: RRM-containing proteins	hrp-1	ORFeome RNAi clone, Vidal lab
F42G9.1	Other reported splicing factors/SAPs	n/a	ORFeome RNAi clone, Vidal lab
F42H10.7	Other reported splicing factor/SAPs	n/a	ORFeome RNAi clone, Vidal lab
F43G9.10	Other no Known motifs	n/a	ORFeome RNAi clone, Vidal lab
F43G9.12	Other no Known motifs	n/a	ORFeome RNAi clone, Vidal lab
F43G9.5	Other Known motifs	n/a	ORFeome RNAi clone, Vidal lab
F49D11.1	Catalytic step II and late acting proteins	n/a	GeneService RNAi clone, Ahringer lab
F53B7.3	Other no Known motifs	n/a	ORFeome RNAi clone, Vidal lab
F53H1.1	Non-snRNP assembly proteins	n/a	ORFeome RNAi clone, Vidal lab
F56D2.6	Catalytic step II and late acting proteins	n/a	ORFeome RNAi clone, Vidal lab
F57B9.6	Others: DExD box proteins	inf-1	ORFeome RNAi clone, Vidal lab
F58B3.7	Other reported splicing factors/SAPs	lys-6	ORFeome RNAi clone, Vidal lab
F59E10.2	Cyclophilin-like proteins	cyp-4	ORFeome RNAi clone, Vidal lab
H20J04.8	U2 snRNP specific proteins	n/a	ORFeome RNAi clone, Vidal lab
H27M09.1	Others: DExD box proteins	n/a	ORFeome RNAi clone, Vidal lab
K02F2.3	U2 snRNP specific proteins	tag-203	ORFeome RNAi clone, Vidal lab
K02F3.11	Spliced mRNP/EJC proteins	rnp-5	ORFeome RNAi clone, Vidal lab
K03H1.2	Catalytic step II and late acting proteins	mog-1	GeneService RNAi clone, Ahringer lab
K04G7.10	U1 snRNP specific proteins	rnp-7	ORFeome RNAi clone, Vidal lab
K04G7.11	Other no Known motifs	n/a	ORFeome RNAi clone, Vidal lab
K06A9.1	Non-snRNP assembly proteins	n/a	GeneService RNAi clone, Ahringer lab
K07C5.6	Catalytic step II and late acting proteins	n/a	ORFeome RNAi clone, Vidal lab
K08D10.3	U1,2 snRNP specific proteins	rnp-3	ORFeome RNAi clone, Vidal lab
K08D10.4	U1 snRNP specific proteins	rnp-2	ORFeome RNAi clone, Vidal lab
M01E11.2	Other no Known motifs	n/a	ORFeome RNAi clone, Vidal lab
M03C11.7	U4/U6 snRNP specific proteins	n/a	ORFeome RNAi clone, Vidal lab
M03F8.3	Non-snRNP assembly proteins	n/a	GeneService RNAi clone, Ahringer lab
M28.5	U4/U6 snRNP specific proteins	n/a	ORFeome RNAi clone, Vidal lab
M88.5	Others: RRM-containing proteins	n/a	ORFeome RNAi clone, Vidal lab
R05D11.7	U4/U6.U5 tri-snRNP specific proteins	n/a	ORFeome RNAi clone, Vidal lab
R07E5.14	Spliced mRNP/EJC proteins	n/a	GeneService RNAi clone, Ahringer lab
R08D7.1	Other no Known motifs	n/a	ORFeome RNAi clone, Vidal lab
R09B3.5	Spliced mRNP/EJC proteins	mag-1	ORFeome RNAi clone, Vidal lab
T01B7.4	U4/U6 snRNP specific proteins	cyn-11	ORFeome RNAi clone, Vidal lab
T05A10.1	Other no Known motifs	sma-9	GeneService RNAi clone, Ahringer lab
T07D4.3	Others: DExD box proteins	n/a	GeneService RNAi clone, Ahringer lab
T08A11.2	U2 snRNP specific proteins	n/a	GeneService RNAi clone, Ahringer lab
T10C6.5	Other no Known motifs	n/a	ORFeome RNAi clone, Vidal lab
T10F2.4	Non-snRNP assembly proteins	n/a	ORFeome RNAi clone, Vidal lab
T10G3.6	SM/LSm core proteins	gut-2, lsm-2	GeneService RNAi clone, Ahringer lab
T11G6.8	Others: RRM-containing proteins	n/a	ORFeome RNAi clone, Vidal lab
T12A2.7	Other reported splicing factor/SAPs	n/a	ORFeome RNAi clone, Vidal lab
T13H5.4	U2 snRNP specific proteins	n/a	GeneService RNAi clone, Ahringer lab
T27F2.1	Non-snRNP assembly proteins	skp-1	ORFeome RNAi clone, Vidal lab
T28D9.10	SM/LSm core proteins	snr-3	ORFeome RNAi clone, Vidal lab
T28D9.2	SR protein	rsp-5	ORFeome RNAi clone, Vidal lab
W02B12.2	SR protein	rsp-2	ORFeome RNAi clone, Vidal lab
W02B12.3	SR protein	rsp-1	ORFeome RNAi clone, Vidal lab
W02B9.1	Others: RRM-containing proteins	n/a	GeneService RNAi clone, Ahringer lab
W03F9.10	U2 snRNP specific proteins	n/a	ORFeome RNAi clone, Vidal lab
W03H9.4	Other Known motifs	n/a	ORFeome RNAi clone, Vidal lab
W07E6.4	U2 snRNP specific proteins	prp-21	ORFeome RNAi clone, Vidal lab
W08D2.7	Others: DExD box proteins	n/a	ORFeome RNAi clone, Vidal lab
W08E3.1	SM/LSm core proteins	snr-2	ORFeome RNAi clone, Vidal lab
Y106G6H.2	Other reported splicing factors/SAPs	pab-1	ORFeome RNAi clone, Vidal lab
Y110A7A.8	U4/U6 snRNP specific proteins	n/a	ORFeome RNAi clone, Vidal lab
Y111B2A.18	SR protein	rsp-3	ORFeome RNAi clone, Vidal lab
Y116A8C.32	Non-snRNP assembly proteins	n/a	GeneService RNAi clone, Ahringer lab
Y116A8C.34	Cyclophilin-like proteins	cyn-13	ORFeome RNAi clone, Vidal lab
Y116A8C.35	Non-snRNP assembly proteins	uaf-2	GeneService RNAi clone, Ahringer lab
Y116A8C.42	SM/LSm core proteins	snr-1	ORFeome RNAi clone, Vidal lab
Y32H12A.2	Other no Known motifs	n/a	ORFeome RNAi clone, Vidal lab
Y46G5A.4	U3 snRNP specific proteins	n/a	ORFeome RNAi clone, Vidal lab
Y47D3A.27	U3 snRNP specific proteins	teg-1	ORFeome RNAi clone, Vidal lab
Y47G6A.20	Non-snRNP assembly proteins	rnp-6	ORFeome RNAi clone, Vidal lab
Y48G8AL.6	Others: DExD box proteins	smg-2	ORFeome RNAi clone, Vidal lab
Y49E10.15	SM/LSm core proteins	snr-6	ORFeome RNAi clone, Vidal lab
Y49F6B.4	Other reported splicing factors/SAPs	smu-2	ORFeome RNAi clone, Vidal lab
Y54E10A.9	Others: DExD box proteins	vbh-1	ORFeome RNAi clone, Vidal lab
Y57A10A.19	Non-snRNP assembly proteins	rsr-2	ORFeome RNAi clone, Vidal lab
Y59A8B.6	U3 snRNP specific proteins	n/a	ORFeome RNAi clone, Vidal lab
Y62E10A.12	SM/LSm core proteins	lsm-3	ORFeome RNAi clone, Vidal lab
Y65B4A.6	Others: DExD box proteins	n/a	ORFeome RNAi clone, Vidal lab
Y71D11A.2	Non-snRNP assembly proteins	smr-1	ORFeome RNAi clone, Vidal lab
Y71F9B.4	SM/LSm core proteins	snr-7	ORFeome RNAi clone, Vidal lab
Y92C3B.2	Non-snRNP assembly proteins	uaf-1	ORFeome RNAi clone, Vidal lab
ZC8.4	Other no Known motifs	lfi-1	ORFeome RNAi clone, Vidal lab
ZK1098.1	Non-snRNP assembly proteins	n/a	ORFeome RNAi clone, Vidal lab
ZK1127.9	Other reported splicing factors/SAPs	n/a	ORFeome RNAi clone, Vidal lab
ZK1236.2	Other no Known motifs	cec-1	ORFeome RNAi clone, Vidal lab
ZK328.2	U3 snRNP specific proteins	n/a	GeneService RNAi clone, Ahringer lab
ZK593.7	SM/LSm core proteins	lsm-7	ORFeome RNAi clone, Vidal lab
ZK652.1	SM/LSm core proteins	snr-5	ORFeome RNAi clone, Vidal lab

## Sheet: Suppl. Table 2B
ORF	locus	WB RNAi Phenotypes (WS153)	lin-15A (L1)	lin-15A (YA)
B0035.1		WT	WT	WT
B0252.4		WT	WT	WT
B0285.1		WT,Gro,Unc,Emb,Bmd,Dpy,Lva,Lvl	Ste, pPvl, pLet, pUnc	pLva, pPvl, pLet, pUnc, Stp
B0336.9		WT	WT	WT
B0513.2		WT	WT	WT
C04H5.6	mog-4	WT,Ste,Sck,Let,Pvl,Emb,Lva,Stp	Ste, pPvl, pMlt, pLet	pEmb, F1 Lva, pLet, pPvl, Stp
C07A9.2		WT,Ste,Emb,Lva,Pvl	Ste, pLet, pUnc, pPab	pEmb, pLet, pUnc, pPab, Stp
C07E3.1		WT,Emb,Lva,Sck	Rbs, pPvl, pLet, pUnc, pPab, F1 pEmb, Lva	pEmb, Lva
C07H6.4		WT	WT	WT
C08B11.5	sap-49	WT,Emb,Pvl	Ste, pPvl, pLet, pPab, pUnc, pMbc	Rbs, Emb
C16A3.8	tag-213	WT,Emb,Ste,Stp,Bmd,Unc,Dpy	WT	WT
C18D11.4	rsp-8	WT,Lvl,Ooc,Gro,Unc,Lva	Rbs, pPvl, pRup	Rbs, pPvl, pRup
C18E3.5		WT,Sck,Egl	WT	WT
C26D10.2	hel-1	Emb,Adl,Sck,Clr,Bmd,Stp	Lva, pLvl	pEmb, F1 Lva
C27H5.3		WT	WT	WT
C33H5.12	rsp-6	WT	WT	WT
C34D4.12	cyn-12	WT	WT	WT
C36B1.5		Emb,Gro,Pvl,Led,Lva,Ste	Ste, pPvl, pUnc, pLet, pPab	pEmb, Lva
C43E11.1	cogc-5	WT,Emb	WT	WT
C50C3.6	prp-8	WT,Emb,Ste,Pvl,Clr	Lva, pUnc, pMlt	pEmb, Lva
C50D2.5		WT	WT	WT
C50D2.8		WT	WT	WT
C50F2.3		WT,Emb,Gro,Led,Ste,Lva,Lvl	Ste, Slm, pLet, pLva	Rbs, Emb
C50F7.2	clx-1	n/a	WT	WT
C52E4.3	snr-4	WT,Ste,Sck,Emb,Unc,Lva	Lva, pMuv	pEmb, Lva
CC4.3	smu-1	WT	WT	WT
D1046.1		WT,Stp,Slu,Unc	WT	WT
D1054.15	tag-135	WT,Ste,Emb,Lva,Lvl	Ste, Slm, pBoh, pUnc	Emb
D1081.8		WT,Lvl,Emb,Led,Ste	Lva	Emb
D2089.1	rsp-7	WT,Emb,Lvl,Pch,Slu,Unc,Gro	WT	WT
E01A2.2		WT,Egl	WT	WT
EEED8.5	mog-5	Emb,Unc,Ste	Ste, Unc, pRup	pEmb, pLva, Unc, pRup, Stp
EEED8.7	rsp-4	WT	WT	WT
F01F1.7		WT,Emb,Sck	Ste, pPvl, pRup, pUnc	Rbs, pEmb, Lva
F08B4.7		WT,Emb,Gro,Stp	WT	WT
F08G12.2		WT	WT	WT
F09D1.1		WT,Emb,Ste,Pvl,Clr,Sck	Ste, Pvl, pLet, pRup, pUnc, pPab	pEmb, pLva
F11A10.2		WT,Emb,Lva	Ste, pPvl, pRup, pUnc	Emb, pLva
F18H3.3	pab-2	WT	Rbs, pEmb	pEmb
F19F10.9		WT,Emb	Ste, pPvl, pUnc	Emb, pLva
F22D6.5	prp-4	WT,Emb,Stp,Ste,Unc,Gro	Ste, pPvl, pLet, pRup, pUnc, pPab	pEmb, Lva
F23B2.6		WT	WT	WT
F26A3.2		WT,Emb,Lva,Pvl,Ste	Ste, pRup, pPvl, pPab	pRup, pPvl, pLva, Stp
F28D9.1	rsr-1	WT,Sck	WT	WT
F29C4.7		WT	WT	WT
F32A5.7	lsm-4	WT,Emb,Gro,Unc,Bmd	F1 pEmb	pMuv, pPab, pUnc, F2 Emb
F32B6.3		WT,Emb,Rup,Stp,Gro	WT	WT
F32H2.4		WT	WT	WT
F33A8.1	let-858	WT,Emb,Pch	Ste, Slm, pLva	Rbs, Emb
F33D11.10		WT,Emb,Led,Ste,Lva	Ste, Pvl, pPab, pMbc, pSck, pMlt	pEmb, pPvl, pPab, Stp
F35H12.3	sel-12	WT	WT	WT
F37E3.1		WT,Ste,Emb,Gro,Lvl,Unc,Etv,Lva,Sma,Sck,Bli,Pvl	Ste, pPvl, pRup	Ste, Slm, pPvl, pRup, pBiv, pLva
F42A6.7	hrp-1	WT,Lva,Gro,Sck	Rbs, pPvl, pRup	Rbs, pPvl, pRup
F42G9.1		WT	WT	WT
F42H10.7		WT	WT	WT
F43G9.10		WT,Emb,Gro,Led,Lva	Ste, pPvl,pLet, pPab, pMlt, pLva	Emb
F43G9.12		WT,Emb,Gro,Unc,Lva,Ste,Pvl	Ste, pPvl, pLet, pMlt, pUnc, pMbc, pBoh, pPab	pEmb, Lva
F43G9.5		WT,Sck,Stp,Emb	WT	WT
F49D11.1	prp-17	WT,Emb,Lva,Unc,Bmd,Led	Ste, pPab, pRup	Emb, pLva
F53B7.3		WT,Emb	Ste, Pvl, pPab, pMlt, pMbc	pEmb, pLvl, pPvl, Stp
F53H1.1		WT,Emb,Ste,Stp,Gro,Rup,Pvl	Ste, pPvl, pRup, pUnc, pSma, pPab	pEmb, Lva
F56D2.6		WT,Ste,Emb,Gro,Unc,Lva	Ste, pPvl, pRup, pLet, pUnc, pPab	Lva
F57B9.6	inf-1	Emb,Unc,Lva	Lva	Lva
F58B3.7		WT	WT	WT
F59E10.2	cyn-4	WT	WT	WT
H20J04.8	sap-1	WT	WT	WT
H27M09.1		WT,Emb,Lva	WT	pPab, Stp
K02F2.3	tag-203	WT,Emb,Pvl,Led,Ste,Sck	Rbs, pPvl, pRup, pPab, pEmb, F1 Lva	pEmb, F1 pLva, pPvl, Stp
K02F3.11	rnp-5	WT	WT	WT
K03H1.2	mog-1	WT,Emb,Lvl,Bmd,Dpy	F1 pBmd	pEmb, pBmd
K04G7.10	rnp-7	WT,Emb,Pvl,Ste	Rbs	pEmb, pLva, Stp
K04G7.11		WT,Emb,Unc,Stp,Rup,Bmd,Gro,Lva,Pvl,Sck	Rbs, pPvl, pRup, pUnc, F1 pEmb, pLva	pEmb, Lva, Unc
K06A9.1		n/a	WT	WT
K07C5.6		WT,Lva,Sck,Emb,Adl,Mlt	Ste, Slm, pLet, pLva, pPab, pMlt	Rbs, Emb
K08D10.3	rnp-3	Lva	WT	WT
K08D10.4	rnp-2	WT	WT	WT
M01E11.2		WT	WT	WT
M03C11.7		WT,Emb,Sck	WT	WT
M03F8.3		Stp, Sck, Emb	Ste, Slm, Unc, pMlt	Ste, pLva, pMlt
M28.5		WT,Emb,Lvl,Bmd,Sck,Let,Lva,Ste	WT	WT
M88.5		WT,Sck	WT	WT
R05D11.7		WT,Gro,Egl	WT	WT
R07E5.14	rnp-4	WT,Emb,Pvl,Rup,Ste	Ste, pPvl, pUnc, pLet	pEmb, Lva
R08D7.1		WT,Ste,Emb	Rbs, Unc, pPvl, pRup, pPab, F1 Emb	pEmb, F1 Lva, pLvl, pPab, Stp
R09B3.5	mag-1	WT,Dpy,Emb,Gro,Led,Lva	Ste, Unc	pEmb, Lva
T01B7.4	cyn-11	WT	WT	WT
T05A10.1	sma-9	Sma, Bmd	WT	WT
T07D4.3	rha-1	WT	WT	WT
T08A11.2		WT,Emb,Adl,Pvl,Ste,Unc	Lva, pUnc, pLvl	pEmb, Lva
T10C6.5		WT,Emb	WT	WT
T10F2.4		WT,Ste,Emb,Pvl,Rup,Bli	Ste, pPvl, pUnc	Rbs, pEmb, pLva, pPvl, pUnc, Stp
T10G3.6	lsm-2	Wt,Emb,Stp.Gro,Unc	F1 pMuv	pMuv, F2 pEmb
T11G6.8		WT,Emb	Ste, pPvl, pRup, pMbc, pPab, pMlt	Rbs, pPvl, pMbc, pPab, Stp
T12A2.7		WT,Ste,Emb,Gro,Lvl,Bmd,Unc,Lva	pEmb, pLva, pBoh	Rbs, pEmb, pBoh, pUnc, pLva, Stp
T13H5.4		WT,Emb,Ste,Stp,Bmd,Pvl	Ste, Slm, pPab, pUnc, pMlt	Emb
T28D9.10	snr-3	WT,Emb,Clr,Sck,Lva	Ste, pLva, pMuv	Rbs, pEmb, F1 Lva
T28D9.2	rsp-5	WT	WT	WT
W02B12.2	rsp-2	WT	WT	WT
W02B12.3	rsp-1	WT	WT	WT
W02B9.1	hmr-1	WT,Ste,Emb,Bmd,Dpy, Unc	F1 pPab, pBoh	pEmb, pLvl, pBmd, pPab, pBoh
W03F9.10		WT,Emb,Lva	Ste, Slm, pLet, pUnc, pPvl, pPab, pBoh	pEmb, Lva
W03H9.4		WT,Emb,Gro,Unc,Ste,Pvl	Ste, pPvl, pLet, pMlt, pUnc, pMbc	Emb
W07E6.4	prp-21	WT,Ste,Emb,Sck,Pvl,Rup,Bli	Ste, pPab, pBoh, pLet, pPvl	Emb
W08D2.7		WT,Gro,Emb,Lva,Stp,Unc,Ste,Sck,Lvl	Ste, Unc, Pvl, pLet, pRup	pEmb, pLva, Unc, pPvl, pRup, Stp
W08E3.1	snr-2	Emb,Ste,Rup,Lva	Lva, pMuv	Rbs, pEmb, F1 Lva
Y106G6H.2	pab-1	WT,Gro,Ste,Stp,Emb	Ste, pPvl, pPab	Rbs, pPvl, Stp
Y110A7A.8		WT,Ste,Emb,Led	Ste, pPvl, pLet, pRup, pBoh, pMlt, pUnc	Rbs, pEmb, pPvl, pUnc, pLet, Stp
Y111B2A.18	rsp-3	WT,Emb,Lva,Lvl	Ste, pPvl, pUnc, pPab, pLet	pEmb, Lva
Y116A8C.32		WT,Emb,Lva,Bmd,Gro	Ste, pPvl, pRup, pUnc	pEmb, pLva, pMbc
Y116A8C.34	cyn-13	n/a	WT	WT
Y116A8C.35	uaf-2	WT,Ste,Emb,Clr,Pvl,Sck	Lva, Unc, pMlt	Emb
Y116A8C.42	snr-1	Ste,Emb,Gro,Sck,Lva	Ste, pLva, pMuv	Rbs, pEmb, F1 Lva
Y32H12A.2		WT	WT	WT
Y46G5A.4		WT,Emb,Ste,Lva,Unc	WT	WT
Y47D3A.27	teg-1	WT	WT	WT
Y47G6A.20	rnp-6	WT,Emb,Ste,Gro,Let,Lvl,Pvl	Ste, pPvl, pUnc, pLet, pRup	Emb
Y48G8AL.6	smg-2	n/a	WT	F1 Pvl
Y49E10.15	snr-6	Ste,Emb,Unc,Lva	Lva, pMlt, pMuv	pEmb, Lva
Y49F6B.4	smu-2	WT	WT	WT
Y54E10A.9	vbh-1	WT,Emb	WT	WT
Y59A8B.6		WT,Emb,Unc,Stp,Gro,Lon,Lva	Ste, Slm, pLet, pMlt	pEmb, Lva
Y62E10A.12	lsm-3	WT	WT	WT
Y65B4A.6		WT,Emb,Lva,Ste,Led	Ste, Slm, pPvl, pLet, pMlt, pUnc	Lva
Y71D11A.2	smr-1	WT,Emb	WT	WT
Y71F9B.4	snr-7	Clr,Emb,Sck,Unc,Gro,Let,Ste,Sck	Lva, pMuv	Ste, pLva
Y92C3B.2	uaf-1	WT,Emb,Ste,Pvl,Lvl,Let	Ste, Pvl, pLet, pSck, pLva	pEmb, Lvl
ZC8.4	lfi-1	WT	WT	WT
ZK1098.1		WT,Emb,Gro,Egl,Lva,Stp	WT	WT
ZK1127.9		WT,Ste	Rbs	Rbs
ZK1236.2	cec-1	WT	WT	WT
ZK328.2	eft-1	WT,Emb,Ste,Sck	Ste, Slm, pUnc, pLva, pMlt	pEmb, Lva
ZK593.7	lsm-7	WT,Emb,Lva,Sck	pEmb	#
ZK652.1	snr-5	WT,Ste,Sck,Emb,Lvl,Lva	pLva, Ste, pMuv	n/a
